# Supplementary material for: Revisiting microgenderome: detecting and cataloguing sexually unique and enriched species in human microbiomes
Source: BMC Biol. 2024 Dec 5;22:284. doi: 10.1186/s12915-024-02025-6 (PMC11622641; doi:10.1186/s12915-024-02025-6)
Supplement: Supplementary file 1 — Supplementary Material 1. [file 12915_2024_2025_MOESM1_ESM.xlsx]

## Sheet: Anterior nares
Table S1A. The Specificity value of Anterior nares between both sexes
OTU_ID	Male	Female	Delta
g__Veillonella.10	0.0559595	0.00944078	0.0465187
f__Veillonellaceae.100	0.0786517	0	0.0786517
g__Propionibacterium.10000	0.00546046	0.00713915	-0.0016787
g__Propionibacterium.10003	0	0.0138889	-0.0138889
g__Corynebacterium.10004	0.0224719	0	0.0224719
g__Blautia.10008	0	0.0416667	-0.0416667
g__Campylobacter.10009	0.011236	0	0.011236
g__Propionibacterium.10015	0	0.0138889	-0.0138889
g__Propionibacterium.10017	0.011236	0	0.011236
g__Streptococcus.1002	0.0123071	0.0125649	-0.000257833
g__Propionibacterium.10021	0.00531004	0.00732509	-0.00201504
f__Corynebacteriaceae.10023	0.0202703	0.0110735	0.00919678
g__Rothia.10028	0.011236	0	0.011236
g__Faecalibacterium.10029	0	0.0416667	-0.0416667
g__Propionibacterium.10031	0.0444014	0.00948274	0.0349187
g__Faecalibacterium.10034	0	0.0277778	-0.0277778
g__Bacteroides.10035	0.011236	0	0.011236
g__Porphyromonas.10036	0.011236	0	0.011236
g__Neisseria.10038	0.011236	0	0.011236
o__Actinomycetales.10043	0.0316496	0.029474	0.00217557
g__Propionibacterium.10046	0.011236	0	0.011236
g__Streptococcus.10049	0	0.0138889	-0.0138889
g__Propionibacterium.10051	0	0.0277778	-0.0277778
g__Lactobacillus.10053	0	0.0277778	-0.0277778
g__Corynebacterium.10054	0.013066	0.0295534	-0.0164874
g__Corynebacterium.10056	0.0898272	0.00310301	0.0867242
g__Corynebacterium.1006	0.0921375	0.0176753	0.0744622
g__Moryella.10062	0.0224719	0	0.0224719
g__Propionibacterium.10066	0	0.0138889	-0.0138889
g__Anaerococcus.10069	0.0180073	0.0129384	0.00506891
f__Lachnospiraceae.10075	0	0.0138889	-0.0138889
o__Streptophyta.1008	0.00236626	0.0789459	-0.0765796
g__Peptoniphilus.10080	0.011236	0	0.011236
g__Bacteroides.10084	0.011236	0	0.011236
g__Propionibacterium.10085	0.011236	0	0.011236
g__Alistipes.10089	0	0.0277778	-0.0277778
g__Corynebacterium.1009	0.00109323	0.0250751	-0.0239818
g__Propionibacterium.10094	0	0.0138889	-0.0138889
f__Catabacteriaceae.10097	0.011236	0	0.011236
g__Propionibacterium.10099	0.0377175	0.0183552	0.0193623
g__Rothia.101	0.012625	0.00608594	0.00653905
g__Megamonas.1010	0	0.0138889	-0.0138889
g__Corynebacterium.10100	0	0.0138889	-0.0138889
g__Bacteroides.10101	0.00207527	0.0113236	-0.00924835
g__Paenibacillus.10102	0	0.0138889	-0.0138889
g__Propionibacterium.10103	0	0.0138889	-0.0138889
g__Propionibacterium.10108	0.011236	0	0.011236
g__Propionibacterium.10111	0.011236	0	0.011236
g__Neisseria.10112	0.011236	0	0.011236
g__Veillonella.10118	0.011236	0	0.011236
g__Flavobacterium.10122	0.011236	0	0.011236
g__Rothia.10125	0	0.0277778	-0.0277778
g__Corynebacterium.10126	0	0.0138889	-0.0138889
g__Kytococcus.1013	0	0.0138889	-0.0138889
g__Acinetobacter.10134	0.0022684	0.0332547	-0.0309863
g__Propionibacterium.10135	0.011236	0	0.011236
g__Streptococcus.1014	0	0.0138889	-0.0138889
g__Porphyromonas.10145	0.011236	0	0.011236
g__Propionibacterium.10149	0.00679694	0.00548712	0.00130982
g__Propionibacterium.10152	0.011236	0	0.011236
g__Corynebacterium.10155	0.0336752	0.0347424	-0.00106713
g__Veillonella.10156	0.0739403	0.00746701	0.0664733
f__Ruminococcaceae.1016	0	0.0138889	-0.0138889
g__Treponema.10163	0	0.0138889	-0.0138889
g__Abiotrophia.10165	0.0617426	0.00597185	0.0557708
g__Catonella.10168	0	0.0138889	-0.0138889
g__Leptotrichia.10169	0	0.0138889	-0.0138889
g__Actinomyces.1017	0	0.0138889	-0.0138889
g__Actinomyces.10170	0	0.0138889	-0.0138889
g__Propionibacterium.10173	0.011236	0	0.011236
o__Actinomycetales.10174	0	0.0138889	-0.0138889
o__Actinomycetales.10175	0.0186359	0.0124205	0.00621539
g__Prevotella.10176	0.0023018	0.0110436	-0.00874181
o__Clostridiales.10177	0	0.0138889	-0.0138889
g__Lactococcus.10179	0.0108792	0.000881871	0.00999737
g__Oscillospira.1018	0.011236	0	0.011236
g__Propionibacterium.10180	0.011236	0	0.011236
g__Propionibacterium.10182	0.00942218	0.0241964	-0.0147742
g__Granulicatella.10184	0.00323953	0.00988447	-0.00664493
g__Propionibacterium.10186	0.011236	0	0.011236
f__Lachnospiraceae.10188	0.030815	0.00238398	0.028431
g__Corynebacterium.1019	0.0817882	0.0281882	0.0536
g__Prevotella.10190	0.0181766	0.0413591	-0.0231826
g__Geobacter.10191	0	0.0138889	-0.0138889
o__Actinomycetales.10193	0	0.0138889	-0.0138889
g__Streptococcus.10196	0.0114888	0.0135764	-0.00208766
g__Porphyromonas.10197	0.011236	0	0.011236
g__Oscillospira.10199	0	0.0138889	-0.0138889
g__Lactobacillus.10202	0	0.0138889	-0.0138889
g__Anaerococcus.10205	0.0244364	0.0126747	0.0117617
g__Actinomyces.10206	0.0302628	0.00141951	0.0288433
g__Actinomyces.10212	0.011236	0	0.011236
g__Propionibacterium.10217	0	0.0277778	-0.0277778
g__Prevotella.10218	0	0.0138889	-0.0138889
g__Brachymonas.1022	0.011236	0	0.011236
g__Corynebacterium.10220	0.172388	0.0504355	0.121952
g__Corynebacterium.10224	0.188738	0.0197058	0.169032
g__Rothia.10225	0.0224719	0	0.0224719
g__Neisseria.1023	0.011236	0	0.011236
g__Oscillospira.1024	0.0224719	0	0.0224719
g__Corynebacterium.10246	0.00927924	0.0440854	-0.0348061
g__Staphylococcus.10247	0.0337079	0	0.0337079
g__Propionibacterium.10249	0.0337079	0	0.0337079
g__Propionibacterium.10251	0.0418329	0.0551278	-0.0132949
g__Rothia.10252	0.0224719	0	0.0224719
g__Staphylococcus.10256	0.0224719	0	0.0224719
g__Corynebacterium.10258	0.0994065	0.0732688	0.0261377
g__Prevotella.10266	0.011236	0	0.011236
g__Actinomyces.10267	0.011236	0	0.011236
o__Sphingobacteriales.10269	0.00393341	0.00902676	-0.00509335
g__Propionibacterium.10271	0.01194	0.00650928	0.00543075
g__Selenomonas.10272	0.011236	0	0.011236
g__Haemophilus.10277	0.011236	0	0.011236
g__Ureaplasma.10282	0	0.0138889	-0.0138889
g__Propionibacterium.10284	0.011236	0	0.011236
g__Moraxella.10286	0.0334865	9.11967e-05	0.0333953
g__Oscillospira.1029	0.011236	0	0.011236
g__Zoogloea.10291	0.00384554	0.0182708	-0.0144252
g__Fusobacterium.10292	0.011236	0	0.011236
g__Corynebacterium.10293	0.0561798	0	0.0561798
g__Moryella.10295	0.011236	0	0.011236
g__Propionibacterium.10297	0.011236	0	0.011236
g__Prevotella.10298	0	0.0555556	-0.0555556
o__Clostridiales.10299	0.011236	0	0.011236
g__Prevotella.1030	0.011236	0	0.011236
g__Propionibacterium.10301	0	0.0138889	-0.0138889
g__Propionibacterium.10306	0.011236	0	0.011236
g__Propionibacterium.10307	0.011236	0	0.011236
f__Corynebacteriaceae.1031	0.029712	0.0345685	-0.00485655
f__Carnobacteriaceae.10312	0.0836002	0.0369411	0.0466591
g__Propionibacterium.10316	0.00487891	0.00785801	-0.00297909
g__Atopobium.10318	0.011236	0	0.011236
o__RF39.1032	0.011236	0	0.011236
g__Propionibacterium.10320	0.011236	0	0.011236
f__Corynebacteriaceae.10324	0.090443	0.00146693	0.0889761
g__Streptococcus.10325	0	0.0138889	-0.0138889
g__Propionibacterium.10326	0.0025518	0.0107346	-0.00818279
g__Staphylococcus.10328	0.0208073	0.0447532	-0.0239459
g__Corynebacterium.10331	0.0666875	0.00211272	0.0645748
g__Propionibacterium.10334	0.077048	0.0130947	0.0639534
g__Brevibacterium.10337	0	0.0138889	-0.0138889
g__Propionibacterium.10339	0.0437329	0.000374195	0.0433587
g__Prevotella.10346	0	0.0138889	-0.0138889
g__Clostridium.1035	0.000292952	0.0270535	-0.0267606
g__Propionibacterium.10352	0.0063693	0.00601573	0.000353572
g__Propionibacterium.10353	0.011236	0	0.011236
g__Peptostreptococcus.10359	0.0590661	0.00172018	0.0573459
g__Selenomonas.1036	0.011236	0	0.011236
g__Propionibacterium.10360	0.0138767	0.0053123	0.00856444
g__Propionibacterium.10361	0.00653463	0.0671783	-0.0606436
g__Propionibacterium.10371	0.00653356	0.00581268	0.000720886
g__Streptococcus.10376	0	0.0138889	-0.0138889
g__Propionibacterium.10380	0	0.0138889	-0.0138889
g__Corynebacterium.10381	0.0669332	0.00413866	0.0627946
g__Prevotella.10382	0	0.0277778	-0.0277778
g__Corynebacterium.10383	0.0858749	0.0302579	0.0556169
g__Bacteroides.10385	0.0889811	0.00500317	0.0839779
g__Peptoniphilus.10388	0.0329254	0.0704117	-0.0374863
g__Staphylococcus.10389	0.0205075	0.00543905	0.0150684
g__Actinomyces.104	0.0674157	0	0.0674157
g__Streptococcus.10400	0.0092333	0.0024755	0.0067578
g__Propionibacterium.10401	0.011236	0	0.011236
o__EW055.10405	0	0.0138889	-0.0138889
g__Neisseria.10408	0.0179663	0.00278473	0.0151816
g__Clostridium.1041	0.000542216	0.0396559	-0.0391137
g__Propionibacterium.10410	0	0.0138889	-0.0138889
g__Rothia.10412	0.0224719	0	0.0224719
g__Staphylococcus.10413	0.0228198	0.064313	-0.0414932
g__Corynebacterium.10421	0.00216449	0.03364	-0.0314755
g__Propionibacterium.10422	0.011236	0	0.011236
o__Bacteroidales.10425	0.0224719	0	0.0224719
g__Finegoldia.10426	0.024098	0.0952122	-0.0711141
g__Bacteroides.10428	0.00505395	0.0215305	-0.0164766
g__Streptococcus.10429	0.011236	0	0.011236
g__Phascolarctobacterium.10432	0.011236	0	0.011236
g__Propionibacterium.10434	0.00680357	0.0366207	-0.0298171
g__Staphylococcus.10435	0.00663087	0.0293719	-0.0227411
g__Parabacteroides.10436	0.0105524	0.000844957	0.00970744
g__Prevotella.10438	0.00160807	0.0357034	-0.0340953
g__Chryseobacterium.1044	0.0186565	0.00471628	0.0139402
g__Propionibacterium.10441	0.011236	0	0.011236
g__Propionibacterium.10442	0.011236	0	0.011236
g__Propionibacterium.10444	0	0.0138889	-0.0138889
g__Capnocytophaga.10445	0.00792315	0.004095	0.00382814
g__Propionibacterium.10447	0.011236	0	0.011236
g__Peptoniphilus.10448	0.0113602	0.0311348	-0.0197746
g__Staphylococcus.1045	0.0118247	0.00658055	0.00524417
g__Propionibacterium.10451	0.00297136	0.010216	-0.0072446
o__Actinomycetales.10453	0.0126579	0.0060656	0.0065923
g__Propionibacterium.10454	0.0144336	0.00794172	0.00649185
g__Corynebacterium.10456	0.0621135	0.00109236	0.0610211
g__Propionibacterium.10458	0.011236	0	0.011236
g__Treponema.1046	0.011236	0	0.011236
g__Corynebacterium.10460	0.0220861	0.00478861	0.0172975
f__Lachnospiraceae.10464	0	0.0138889	-0.0138889
g__Propionibacterium.10466	0	0.0138889	-0.0138889
g__Prevotella.10468	0.011236	0	0.011236
g__Bacteroides.1047	0.0224719	0	0.0224719
g__Propionibacterium.10471	0.0337079	0	0.0337079
g__Propionibacterium.10472	0.020429	0.0227273	-0.00229829
g__Propionibacterium.10473	0	0.0277778	-0.0277778
g__Dialister.10483	0.0101239	0.0472127	-0.0370887
g__Bacteroides.10485	0.0382924	0.00205548	0.0362369
g__Moryella.10486	0.00436859	0.0169777	-0.0126091
g__Prevotella.10487	0	0.0138889	-0.0138889
o__Actinomycetales.10490	0.030433	0.0134527	0.0169803
f__Lachnospiraceae.10494	0.011236	0	0.011236
o__EW055.105	0.000754453	0.0259126	-0.0251582
g__Corynebacterium.10501	0.0981186	0.0226906	0.0754281
g__Bacteroides.10506	0.00330597	0.0196047	-0.0162987
g__Streptococcus.10508	0.011236	0	0.011236
g__Corynebacterium.10512	0.104422	0.0174646	0.0869579
g__Akkermansia.10513	0.00950882	0.00213492	0.0073739
g__Propionibacterium.10515	0.0449438	0	0.0449438
g__Flavobacterium.10518	0	0.0138889	-0.0138889
g__Ruminococcus.10524	0.011236	0	0.011236
g__Streptococcus.10525	0	0.0138889	-0.0138889
g__Propionibacterium.10527	0	0.0138889	-0.0138889
g__Propionibacterium.10534	0.00491478	0.0217026	-0.0167878
g__Peptoniphilus.1054	0.168445	0.0945236	0.0739215
g__Prevotella.10544	0.00680651	0.00547528	0.00133123
g__Propionibacterium.10549	0.0165015	0.0141793	0.00232223
g__Corynebacterium.10553	0.109806	0.00309917	0.106707
g__Prevotella.10556	0.0224719	0	0.0224719
f__ClostridialesFamilyXI.IncertaeSedis.10558	0.011236	0	0.011236
f__Aerococcaceae.1056	0.0291967	0.0133416	0.015855
g__Corynebacterium.10565	0.087573	0.00919169	0.0783813
g__Dialister.10566	0.0636183	0.000782334	0.062836
g__Propionibacterium.10567	0.0477145	0.0020928	0.0456217
g__Anaerococcus.10568	0.0546047	0.0542693	0.000335436
g__Propionibacterium.10569	0.0561798	0	0.0561798
g__Staphylococcus.10571	0.0381849	0.0428755	-0.00469057
f__Carnobacteriaceae.10572	0.0362658	0.0331413	0.00312448
g__Corynebacterium.10573	0.0248835	0.0664635	-0.0415801
g__Ureaplasma.10577	0	0.0138889	-0.0138889
g__Propionibacterium.10579	0.011236	0	0.011236
g__Lactobacillus.10580	0	0.0138889	-0.0138889
g__Bacteroides.10581	0.011236	0	0.011236
g__Propionibacterium.10584	0.0224719	0	0.0224719
g__Propionibacterium.10588	0.011236	0	0.011236
f__Turicibacteraceae.1059	0	0.0277778	-0.0277778
g__Propionibacterium.10590	0.0449438	0	0.0449438
g__Fusobacterium.10593	0.00500315	0.0154089	-0.0104057
g__Streptococcus.10595	0.011236	0	0.011236
g__Leptotrichia.10597	0.011236	0	0.011236
g__Propionibacterium.10599	0.00925506	0.032675	-0.0234199
o__CW040.106	0.011236	0	0.011236
g__Corynebacterium.1060	0.0965585	0.0282454	0.0683131
g__Haemophilus.10600	0.0915338	0.00263424	0.0888995
g__Propionibacterium.10601	0.011236	0	0.011236
g__Dialister.10602	0.011236	0	0.011236
g__Propionibacterium.10603	0.011236	0	0.011236
g__Streptococcus.10604	0	0.0138889	-0.0138889
g__Faecalibacterium.10606	0.011236	0	0.011236
g__Gemella.10608	0.011236	0	0.011236
o__Actinomycetales.10609	0.0597438	0.0100167	0.0497271
f__Propionibacteriaceae.10618	0	0.0138889	-0.0138889
g__Alistipes.10619	0.003276	0.0237283	-0.0204523
g__Veillonella.1062	0.011236	0	0.011236
g__Deinococcus.10620	0	0.0138889	-0.0138889
g__Propionibacterium.10622	0.011236	0	0.011236
g__Veillonella.10624	0.0224719	0	0.0224719
g__Corynebacterium.10626	0.0362678	0.014768	0.0214998
g__Catonella.10627	0.00705911	0.0103261	-0.00326698
g__Leptotrichia.10628	0.00824435	0.00369795	0.0045464
g__Streptococcus.1063	0.0108046	0.018874	-0.00806941
g__Bacteroides.10630	0.011236	0	0.011236
f__Corynebacteriaceae.10632	0.0703637	0.00146355	0.0689002
g__Neisseria.10635	0	0.0138889	-0.0138889
g__Propionibacterium.10636	0.011236	0	0.011236
f__Propionibacteriaceae.10637	0	0.0138889	-0.0138889
g__Xanthomonas.1064	0.0281445	0.0103829	0.0177616
g__Corynebacterium.10640	0.0561798	0	0.0561798
g__Propionibacterium.10645	0.011236	0	0.011236
o__Actinomycetales.10647	0.011236	0	0.011236
g__Propionibacterium.10648	0.011236	0	0.011236
g__Blautia.1065	0.00692176	0.0106656	-0.00374389
g__Propionibacterium.10651	0.00956004	0.109346	-0.0997857
g__Propionibacterium.10653	0	0.0138889	-0.0138889
f__Lachnospiraceae.10657	0.011236	0	0.011236
g__Propionibacterium.10659	0.011236	0	0.011236
f__Erysipelotrichaceae.1066	0	0.0416667	-0.0416667
g__Propionibacterium.10661	0.0321237	0.00396176	0.028162
g__Bacteroides.10665	0	0.0138889	-0.0138889
g__Streptococcus.10667	0.011236	0	0.011236
g__Gemella.10672	0.00841571	0.00868751	-0.000271804
g__Propionibacterium.10676	0	0.0138889	-0.0138889
g__Neisseria.10677	0.00487748	0.00785978	-0.0029823
g__Corynebacterium.10680	0.0367625	0.0144011	0.0223614
g__Propionibacterium.10681	0.011236	0	0.011236
g__Campylobacter.10682	0.011236	0	0.011236
o__Actinomycetales.1069	0.0163307	0.0037956	0.0125351
f__Lachnospiraceae.10692	0.011236	0	0.011236
g__Propionibacterium.10694	0.0224719	0	0.0224719
g__Porphyromonas.10695	0.011236	0	0.011236
g__Leptotrichia.107	0.00486759	0.0356498	-0.0307822
g__Propionibacterium.10701	0.00560551	0.00695985	-0.00135434
g__Propionibacterium.10706	0.011236	0	0.011236
g__Actinomyces.1071	0.0224719	0	0.0224719
g__Neisseria.10710	0	0.0138889	-0.0138889
g__Corynebacterium.10711	0.16807	0.00500423	0.163066
g__Propionibacterium.10715	0.0337079	0	0.0337079
f__Propionibacteriaceae.10716	0	0.0138889	-0.0138889
g__Propionibacterium.10720	0.011236	0	0.011236
g__Anaerococcus.10724	0.0372349	0.0292547	0.00798014
f__Lachnospiraceae.1073	0.00322859	0.00989799	-0.0066694
g__Bacteroides.10733	0	0.0277778	-0.0277778
f__Corynebacteriaceae.10734	0.227816	0.0495224	0.178293
Root.10741	0	0.0138889	-0.0138889
g__Streptococcus.10743	0.00568268	0.00686447	-0.00118179
g__Alistipes.10745	0	0.0138889	-0.0138889
g__Propionibacterium.10747	0.011236	0	0.011236
g__Propionibacterium.10751	0	0.0138889	-0.0138889
g__Propionibacterium.10752	0.011236	0	0.011236
g__Propionibacterium.10756	0	0.0138889	-0.0138889
g__Serratia.1076	0.00262254	0.036804	-0.0341815
g__Corynebacterium.10760	0.0655375	0.0918867	-0.0263493
o__EW055.10761	0	0.0277778	-0.0277778
g__Corynebacterium.10764	0.011236	0	0.011236
g__Streptococcus.10768	0.011236	0	0.011236
o__Clostridiales.10770	0.011236	0	0.011236
g__Gemella.10771	0	0.0277778	-0.0277778
g__Propionibacterium.10772	0.00100843	0.0379271	-0.0369187
g__Propionibacterium.10774	0.0224719	0	0.0224719
o__Actinomycetales.10776	0.011236	0	0.011236
g__Streptococcus.1078	0.00376459	0.0184709	-0.0147063
g__Corynebacterium.10783	0.0905823	0.0412373	0.049345
g__Streptococcus.10788	0.0449438	0	0.0449438
g__Propionibacterium.10789	0.00344261	0.0117612	-0.00831855
g__Corynebacterium.10790	0.0547906	0.0252814	0.0295093
g__Veillonella.10795	0.00380454	0.00918605	-0.0053815
g__Actinomyces.10799	0	0.0138889	-0.0138889
g__Eikenella.108	0.0633406	0.0207573	0.0425833
g__Corynebacterium.10800	0.011236	0	0.011236
g__Propionibacterium.10802	0	0.0138889	-0.0138889
g__Propionibacterium.10803	0	0.0277778	-0.0277778
g__Propionibacterium.10806	0	0.0138889	-0.0138889
g__Propionibacterium.1081	0.00466407	0.0440249	-0.0393609
o__Actinomycetales.10810	0	0.0138889	-0.0138889
g__Propionibacterium.10812	0	0.0138889	-0.0138889
g__Propionibacterium.10814	0	0.0138889	-0.0138889
g__Streptococcus.1082	0.00739371	0.00474944	0.00264427
g__Propionibacterium.10820	0.029603	0.0142222	0.0153808
g__Oscillospira.10821	0.011236	0	0.011236
g__Streptococcus.10822	0	0.0138889	-0.0138889
g__Streptococcus.10823	0.00601814	0.0193494	-0.0133312
g__Kocuria.10826	0	0.0277778	-0.0277778
g__Propionibacterium.10827	0.0224719	0	0.0224719
f__Corynebacteriaceae.10832	0.151706	0.0114319	0.140274
g__Corynebacterium.10834	0.0138214	0.00534653	0.00847483
g__Gemella.10837	0	0.0138889	-0.0138889
g__Bacteroides.10839	0.0184962	0.0024572	0.016039
f__Lachnospiraceae.1084	0.0232432	0.00431183	0.0189314
g__Streptococcus.10840	0.00354003	0.028539	-0.024999
g__Corynebacterium.10846	0.134511	0.0513779	0.0831334
g__Propionibacterium.10847	0.0580503	0.0344352	0.0236151
g__Capnocytophaga.10849	0.011236	0	0.011236
g__Streptococcus.10856	0.00923543	0.00247288	0.00676255
g__Actinomyces.10858	0	0.0138889	-0.0138889
g__Mycobacterium.1086	0	0.0138889	-0.0138889
g__Propionibacterium.10862	0	0.0138889	-0.0138889
g__Propionibacterium.10864	0	0.0138889	-0.0138889
g__Bacteroides.10868	0	0.0416667	-0.0416667
g__Prevotella.1087	0.011236	0	0.011236
g__Corynebacterium.10870	0.00480863	0.00794489	-0.00313626
g__Propionibacterium.10871	0	0.0138889	-0.0138889
f__Lachnospiraceae.10875	0	0.0138889	-0.0138889
g__Propionibacterium.10879	0.011236	0	0.011236
g__Corynebacterium.10882	0.0389269	0.0393707	-0.000443815
g__Propionibacterium.10884	0.00205799	0.04538	-0.043322
o__Actinomycetales.10887	0.00241484	0.0109039	-0.00848904
g__Propionibacterium.10889	0	0.0138889	-0.0138889
g__Streptococcus.10896	0.011236	0	0.011236
g__Peptoniphilus.10897	0.0691631	0.0611677	0.00799536
g__Propionibacterium.10898	0.011236	0	0.011236
o__Clostridiales.10899	0.011236	0	0.011236
g__Bulleidia.109	0.0460232	0.00502188	0.0410013
g__Eubacterium.1090	0.011236	0	0.011236
g__Rothia.10900	0.011236	0	0.011236
g__Staphylococcus.10905	0	0.0138889	-0.0138889
g__Staphylococcus.10908	0.0295273	0.051195	-0.0216677
g__Peptoniphilus.10919	0.0349167	0.0617844	-0.0268677
g__Streptococcus.1092	0.011236	0	0.011236
g__Staphylococcus.10920	0.01918	0.011972	0.00720804
g__Granulicatella.10921	0.0213148	0.0153192	0.00599554
g__Bacteroides.10924	0.0224719	0	0.0224719
g__Actinobacillus.1093	0	0.0138889	-0.0138889
g__Propionibacterium.10930	0.010164	0.00970096	0.000462991
g__Corynebacterium.10932	0.00452683	0.00829323	-0.0037664
g__Staphylococcus.10935	0.00353569	0.0702218	-0.0666861
g__Bacteroides.10938	0.00808528	0.00389458	0.0041907
f__Corynebacteriaceae.1094	0.16627	0.00988267	0.156387
g__Propionibacterium.10944	0.011236	0	0.011236
g__Streptococcus.10945	0.011236	0	0.011236
g__Corynebacterium.10948	0.178448	0.0751678	0.10328
g__Propionibacterium.10949	0	0.0138889	-0.0138889
g__Corynebacterium.1095	0.011236	0	0.011236
g__Propionibacterium.10951	0	0.0138889	-0.0138889
g__Fusobacterium.10952	0.0541746	0.000495732	0.0536788
g__Propionibacterium.10953	0.011236	0	0.011236
g__Propionibacterium.10954	0.0221763	0.0140716	0.00810472
g__Lactobacillus.10955	0	0.0138889	-0.0138889
g__Corynebacterium.10956	0.011236	0	0.011236
f__Lachnospiraceae.1096	0.0224719	0	0.0224719
g__Neisseria.10965	0.011236	0	0.011236
g__Brevibacterium.1098	0	0.0277778	-0.0277778
g__Chryseobacterium.10981	0.011236	0	0.011236
g__Streptococcus.10982	0	0.0138889	-0.0138889
o__Actinomycetales.10983	0.011236	0	0.011236
g__Granulicatella.10984	0	0.0138889	-0.0138889
g__Propionibacterium.10985	0	0.0138889	-0.0138889
g__Bacteroides.10986	0.011236	0	0.011236
g__Propionibacterium.10988	0.016846	0.0138954	0.00295064
g__Actinomyces.10989	0.011236	0	0.011236
f__Lachnospiraceae.1099	0.0224719	0	0.0224719
g__Propionibacterium.10990	0	0.0277778	-0.0277778
g__Corynebacterium.10991	0.011236	0	0.011236
g__Propionibacterium.10993	0.0337079	0	0.0337079
f__Lachnospiraceae.10995	0.00868292	0.00315583	0.00552709
g__Corynebacterium.10998	0.0420031	0.000908774	0.0410943
g__Veillonella.11	0.107341	0.0283174	0.0790238
g__Haemophilus.110	0	0.0138889	-0.0138889
g__Comamonas.1100	0.00850699	0.00863109	-0.000124102
g__Propionibacterium.11001	0.011236	0	0.011236
f__Corynebacteriaceae.11002	0.0400067	0.0169403	0.0230664
g__Finegoldia.11005	0.177808	0.017396	0.160412
g__Actinomyces.11006	0.011236	0	0.011236
f__Lachnospiraceae.11007	0	0.0138889	-0.0138889
g__Streptococcus.1101	0.011236	0	0.011236
g__Propionibacterium.11012	0.00131877	0.0122587	-0.01094
g__Neisseria.11013	0.011236	0	0.011236
g__Propionibacterium.11016	0.0224719	0	0.0224719
g__Propionibacterium.11017	0.011236	0	0.011236
g__Acidovorax.1102	0.0290407	0.00192305	0.0271176
g__Propionibacterium.11025	0.00579156	0.0206188	-0.0148272
g__Propionibacterium.11026	0	0.0416667	-0.0416667
g__Propionibacterium.11028	0	0.0277778	-0.0277778
g__Corynebacterium.11031	0.0441794	0.00296675	0.0412127
g__Propionibacterium.11033	0	0.0138889	-0.0138889
g__Propionibacterium.11036	0.00642769	0.00594354	0.00048415
g__Dialister.11039	0.011236	0	0.011236
g__Corynebacterium.11048	0.0466006	0.00428831	0.0423123
g__Bacteroides.1105	0.011236	0	0.011236
g__Rothia.11050	0.011236	0	0.011236
g__Propionibacterium.11053	0.00303263	0.0202804	-0.0172478
g__Haemophilus.11054	0.00359428	0.0466697	-0.0430754
g__Propionibacterium.11055	0.00206129	0.0113409	-0.00927962
g__Propionibacterium.11060	0	0.0277778	-0.0277778
g__Streptococcus.11062	0	0.0138889	-0.0138889
g__Propionibacterium.11063	0	0.0138889	-0.0138889
g__Clostridium.11064	0.00501792	0.00768619	-0.00266827
g__Parabacteroides.11069	0	0.0555556	-0.0555556
g__Propionibacterium.11070	0.0228659	0.0134019	0.00946405
g__Micrococcus.11071	0.0221685	0.0095093	0.0126592
g__Streptococcus.11072	0	0.0138889	-0.0138889
g__Neisseria.11074	0.0251016	0.00709224	0.0180093
o__Bacteroidales.11076	0	0.0277778	-0.0277778
g__Corynebacterium.11079	0.011236	0	0.011236
g__Fusobacterium.11080	0	0.0277778	-0.0277778
g__Propionibacterium.11084	0	0.0138889	-0.0138889
g__Propionibacterium.11088	0	0.0138889	-0.0138889
g__Propionibacterium.11089	0.00636159	0.00602526	0.000336336
g__Corynebacterium.1109	0.106349	0.00880183	0.0975473
g__Alistipes.11092	0.00351742	0.00954097	-0.00602355
g__Faecalibacterium.11096	0.011236	0	0.011236
g__Propionibacterium.11097	0.0589512	0.0143403	0.0446108
o__Burkholderiales.1110	0.0224719	0	0.0224719
g__Streptococcus.11109	0.0101112	0.0538212	-0.04371
o__Actinomycetales.11115	0.0780293	0.0169744	0.0610549
g__Propionibacterium.11118	0.0062981	0.00610373	0.000194367
g__Abiotrophia.11121	0.011236	0	0.011236
f__Catabacteriaceae.11123	0.011236	0	0.011236
g__Bacteroides.11125	0	0.0138889	-0.0138889
g__Propionibacterium.11129	0.011236	0	0.011236
g__Bacteroides.11132	0.0224719	0	0.0224719
g__Propionibacterium.11133	0.011236	0	0.011236
g__Propionibacterium.11143	0.0224719	0	0.0224719
g__Propionibacterium.11147	0.0381057	0.0178733	0.0202325
g__Catonella.1115	0	0.0138889	-0.0138889
o__EW055.11151	0.00596848	0.00651119	-0.000542707
g__Rothia.11153	0	0.0138889	-0.0138889
g__Staphylococcus.11154	0.150635	0.302846	-0.152211
g__Propionibacterium.11155	0.011236	0	0.011236
g__Corynebacterium.11157	0.011236	0	0.011236
g__Propionibacterium.1116	0.011236	0	0.011236
g__Streptococcus.11163	0.00848636	0.0067976	0.00168876
g__Oscillospira.11166	0.011236	0	0.011236
g__Staphylococcus.11168	0.04458	0.00860318	0.0359768
g__Propionibacterium.11169	0.00459259	0.0331512	-0.0285586
g__Finegoldia.11171	0.0422648	0.0207262	0.0215386
g__Propionibacterium.11173	0.011236	0	0.011236
g__Propionibacterium.11174	0	0.0277778	-0.0277778
g__Propionibacterium.11175	0.00220654	0.0111614	-0.00895481
g__Corynebacterium.11177	0.0596173	0.00672247	0.0528948
g__Bacteroides.11178	0.011236	0	0.011236
g__Propionibacterium.11179	0.011236	0	0.011236
g__Bilophila.1118	0.011236	0	0.011236
g__Propionibacterium.11181	0.011236	0	0.011236
g__Propionibacterium.11187	0.0274142	0.0108343	0.0165799
g__Corynebacterium.11188	0.028727	0.0397735	-0.0110465
g__Lautropia.1119	0.011236	0	0.011236
o__Actinomycetales.11190	0	0.0138889	-0.0138889
g__Propionibacterium.11193	0	0.0277778	-0.0277778
g__Streptococcus.11194	0.011236	0	0.011236
f__Ruminococcaceae.11198	0	0.0138889	-0.0138889
o__Clostridiales.112	0.00699315	0.0191335	-0.0121403
g__Porphyromonas.11200	0.011236	0	0.011236
g__Propionibacterium.11201	0.00335476	0.00974203	-0.00638727
g__Propionibacterium.11203	0.011236	0	0.011236
o__Bacteroidales.11204	0.011236	0	0.011236
g__Selenomonas.11205	0.011236	0	0.011236
g__Propionibacterium.11208	0.011236	0	0.011236
g__Neisseria.1121	0.00823744	0.0037065	0.00453094
g__Streptococcus.11210	0.00340307	0.00968232	-0.00627925
g__Phycicoccus.11211	0	0.0277778	-0.0277778
g__Propionibacterium.11216	0.00103877	0.0252097	-0.0241709
g__Propionibacterium.11219	0	0.0138889	-0.0138889
g__Propionibacterium.11225	0.00594335	0.00654224	-0.000598887
g__Streptococcus.11226	0.00257516	0.0214114	-0.0188362
g__Weissella.11228	0	0.0138889	-0.0138889
f__Corynebacteriaceae.11234	0.19342	0.00522122	0.188198
g__Corynebacterium.11239	0.0455848	0.00899513	0.0365897
g__Prevotella.1124	0.0139764	0.0157522	-0.00177581
g__Propionibacterium.11241	0.0050042	0.00770314	-0.00269894
g__Staphylococcus.11244	0.0140802	0.0323493	-0.0182691
g__Corynebacterium.11245	0.0800087	0.0116002	0.0684085
f__Corynebacteriaceae.11246	0.0457449	0.0272827	0.0184622
g__Propionibacterium.11251	0.0523674	0.0401787	0.0121887
g__Rothia.11260	0.00358677	0.00945524	-0.00586846
f__ClostridialesFamilyXI.IncertaeSedis.11262	0	0.0138889	-0.0138889
f__Corynebacteriaceae.11264	0.327506	0.093957	0.233549
g__Corynebacterium.11267	0.00214527	0.0112371	-0.00909184
g__Propionibacterium.11268	0.011236	0	0.011236
g__Selenomonas.1127	0	0.0138889	-0.0138889
g__Fusobacterium.11271	0.0177911	0.00289297	0.0148982
g__Corynebacterium.11273	0.0449438	0	0.0449438
g__Corynebacterium.11278	0.0345124	0.0128943	0.0216181
g__Corynebacterium.1128	0	0.0138889	-0.0138889
g__Fusobacterium.11289	0.0153392	0.00440838	0.0109309
g__Corynebacterium.1129	0.0979466	0.0086468	0.0892998
g__Lactobacillus.11294	0	0.0138889	-0.0138889
g__Staphylococcus.11295	0.00839802	0.0434922	-0.0350942
g__Haemophilus.11298	0.011236	0	0.011236
g__Lactobacillus.113	0.00139976	0.0729518	-0.071552
g__Propionibacterium.1130	0.0632574	0.0288032	0.0344541
g__Prevotella.11303	0.0389061	0.00373162	0.0351745
g__Anaerococcus.11306	0.117564	0.226599	-0.109035
g__Clostridium.1131	0.0102848	0.0193023	-0.0090175
g__Actinomyces.11310	0.011236	0	0.011236
g__Propionibacterium.11313	0	0.0138889	-0.0138889
g__Corynebacterium.11316	0.0561798	0	0.0561798
o__Actinomycetales.11321	0.00746458	0.00466184	0.00280273
g__Propionibacterium.11323	0	0.0138889	-0.0138889
g__Propionibacterium.11324	0.00384374	0.0091376	-0.00529385
g__Bacteroides.11327	0.011236	0	0.011236
f__Corynebacteriaceae.11328	0.0615321	0.0163132	0.045219
g__Gemella.11329	0.0129871	0.00586216	0.00712491
o__Streptophyta.11332	0	0.0277778	-0.0277778
g__Propionibacterium.11333	0.00806294	0.0078444	0.000218541
g__Corynebacterium.11341	0	0.0138889	-0.0138889
f__Alcaligenaceae.11347	0	0.0416667	-0.0416667
g__Propionibacterium.11352	0.00555348	0.00702417	-0.00147069
g__Propionibacterium.11353	0.0224719	0	0.0224719
g__Lautropia.11359	0.0167979	0.00350688	0.013291
g__Corynebacterium.11365	0.0224719	0	0.0224719
g__Propionibacterium.11366	0	0.0277778	-0.0277778
g__Propionibacterium.11368	0.006503	0.0336282	-0.0271252
g__Corynebacterium.11373	0.0478954	0.00204807	0.0458474
g__Propionibacterium.11374	0.0129533	0.011766	0.00118727
g__Haemophilus.11375	0.011236	0	0.011236
g__Haemophilus.11379	0.011236	0	0.011236
g__Propionibacterium.11382	0.011236	0	0.011236
f__Corynebacteriaceae.11385	0.105293	0.00912825	0.0961646
g__Prevotella.11390	0	0.0277778	-0.0277778
g__Propionibacterium.11391	0.011236	0	0.011236
g__Staphylococcus.11394	0	0.0277778	-0.0277778
g__Corynebacterium.11396	0.0286486	0.0204189	0.00822971
g__Streptococcus.114	0.0337079	0	0.0337079
g__Corynebacterium.1140	0.0326791	0.00580989	0.0268692
g__Propionibacterium.11400	0.00344987	0.0192489	-0.0157991
g__Propionibacterium.11402	0.011236	0	0.011236
g__Propionibacterium.11405	0.0162118	0.00386912	0.0123426
g__Gemella.11408	0	0.0138889	-0.0138889
g__Prevotella.1141	0.011236	0	0.011236
g__Staphylococcus.11410	0.0120197	0.0536179	-0.0415982
g__Neisseria.11411	0.011236	0	0.011236
g__Ruminococcus.11414	0.0337079	0	0.0337079
g__Anaerococcus.11415	0.0274454	0.0213113	0.0061341
g__Prevotella.11416	0.011236	0	0.011236
f__Xanthomonadaceae.11419	0.011236	0	0.011236
o__RF39.1142	0	0.0138889	-0.0138889
o__MC47.11421	0	0.0138889	-0.0138889
g__Corynebacterium.11437	0.0224719	0	0.0224719
g__Neisseria.11440	0.002999	0.0101818	-0.00718279
g__Gemella.11444	0	0.0138889	-0.0138889
g__Propionibacterium.1145	0	0.0138889	-0.0138889
g__Corynebacterium.11454	0.203761	0.0264415	0.17732
g__Moryella.11455	0.0224719	0	0.0224719
f__Corynebacteriaceae.11460	0	0.0138889	-0.0138889
g__Propionibacterium.11461	0.00379644	0.0183921	-0.0145957
g__Propionibacterium.11465	0.0214503	0.00505056	0.0163998
g__Propionibacterium.11469	0.011236	0	0.011236
g__Corynebacterium.11475	0.011236	0	0.011236
g__Selenomonas.1148	0	0.0138889	-0.0138889
g__Mycobacterium.11482	0.011236	0	0.011236
g__Sutterella.11483	0.0224719	0	0.0224719
g__Kocuria.11484	0	0.0138889	-0.0138889
g__Selenomonas.11487	0	0.0138889	-0.0138889
g__Propionibacterium.11489	0.011236	0	0.011236
o__Bacillales.11490	0.00369927	0.00931619	-0.00561692
g__Propionibacterium.11492	0.011236	0	0.011236
g__Capnocytophaga.11497	0.011236	0	0.011236
g__Prevotella.115	0.0438957	0.0393	0.00459569
g__Faecalibacterium.11502	0	0.0138889	-0.0138889
p__Firmicutes.11506	0.011236	0	0.011236
g__Bacteroides.11507	0.011236	0	0.011236
f__Coriobacteriaceae.1151	0	0.0138889	-0.0138889
g__Abiotrophia.11513	0.0279093	0.0157924	0.012117
g__Propionibacterium.11516	0.0224719	0	0.0224719
g__Corynebacterium.1152	0.0264186	0.0147153	0.0117033
g__Lactobacillus.11520	0.011236	0	0.011236
f__Streptococcaceae.11522	0	0.0138889	-0.0138889
g__Prevotella.11524	0.011236	0	0.011236
g__Corynebacterium.11527	0.011236	0	0.011236
g__Corynebacterium.11537	0.0841445	0.00932802	0.0748165
g__Actinomyces.11540	0.0149405	0.00465485	0.0102856
g__Deinococcus.11541	0	0.0138889	-0.0138889
g__Propionibacterium.11542	0.0337079	0	0.0337079
g__Lactobacillus.11548	0	0.0138889	-0.0138889
g__Leptotrichia.1155	0.00914365	0.00258632	0.00655733
g__Propionibacterium.11558	0.00542396	0.00718427	-0.0017603
g__Propionibacterium.11559	0.011236	0	0.011236
g__Clostridium.1156	0.011236	0	0.011236
f__Carnobacteriaceae.11563	0.200365	0.0756514	0.124713
g__Propionibacterium.11564	0.011236	0	0.011236
f__Lachnospiraceae.11567	0	0.0277778	-0.0277778
g__Propionibacterium.11575	0.00365691	0.00936855	-0.00571164
g__Lactobacillus.1158	0	0.0138889	-0.0138889
f__Lachnospiraceae.11580	0	0.0138889	-0.0138889
g__Kingella.11582	0	0.0138889	-0.0138889
g__Propionibacterium.11583	0.011236	0	0.011236
f__Corynebacteriaceae.11585	0.0521063	0.00100706	0.0510992
g__Propionibacterium.11588	0	0.0138889	-0.0138889
o__Sphingobacteriales.1159	0.0224719	0	0.0224719
g__Corynebacterium.11592	0.0707712	0.0250126	0.0457586
g__Corynebacterium.11593	0.019774	0.0114826	0.00829141
g__Corynebacterium.11594	0.011236	0	0.011236
f__Neisseriaceae.116	0.167758	0.0682211	0.0995364
g__Anaerococcus.11602	0.0337079	0	0.0337079
g__Corynebacterium.1161	0.0407685	0.00129029	0.0394782
g__Neisseria.11610	0.011236	0	0.011236
g__Propionibacterium.11613	0.011236	0	0.011236
f__Neisseriaceae.11616	0.0167182	0.0874933	-0.0707751
g__Bacteroides.11618	0.017949	0.0027954	0.0151536
o__Actinomycetales.11619	0	0.0138889	-0.0138889
g__Bacteroides.11620	0.011236	0	0.011236
g__Propionibacterium.11621	0.00452683	0.00829323	-0.0037664
g__Streptococcus.11626	0	0.0138889	-0.0138889
g__Streptococcus.11628	0.011236	0	0.011236
g__Selenomonas.11629	0	0.0138889	-0.0138889
o__Clostridiales.1163	0.011236	0	0.011236
g__Propionibacterium.11633	0.011236	0	0.011236
g__Propionibacterium.11639	0.011236	0	0.011236
g__Parabacteroides.11641	0.0305154	0.00445878	0.0260566
g__Propionibacterium.11645	0.00366558	0.00935783	-0.00569225
g__Rothia.11646	0.00329199	0.0237085	-0.0204165
g__Gemella.11647	0.011236	0	0.011236
g__Corynebacterium.1165	0.053489	0.0311039	0.0223851
g__Propionibacterium.11653	0.011236	0	0.011236
g__Staphylococcus.11655	0.0152494	0.0275292	-0.0122797
g__Corynebacterium.11656	0.0736742	0.0617083	0.0119659
g__Parabacteroides.11658	0	0.0277778	-0.0277778
g__Bacteroides.11659	0.00344121	0.0289055	-0.0254643
g__Kocuria.1166	0.0347033	0.0511605	-0.0164571
g__Gemella.11664	0	0.0138889	-0.0138889
g__Propionibacterium.11665	0.011236	0	0.011236
g__Lactobacillus.11666	0	0.0138889	-0.0138889
g__Peptoniphilus.11670	0.011236	0	0.011236
o__Actinomycetales.11678	0	0.0277778	-0.0277778
g__Neisseria.11686	0	0.0138889	-0.0138889
o__Actinomycetales.11687	0.0156409	0.00422195	0.0114189
o__CW040.11689	0	0.0138889	-0.0138889
g__Corynebacterium.11691	0.0312964	0.0184552	0.0128412
g__Corynebacterium.11699	0.0926497	0.0173804	0.0752693
g__Peptostreptococcus.117	0.0391579	0.00420819	0.0349497
g__Streptococcus.1170	0	0.0138889	-0.0138889
g__Propionibacterium.11700	0	0.0138889	-0.0138889
Root.11704	0	0.0138889	-0.0138889
g__Staphylococcus.11706	0.0227732	0.0274054	-0.00463216
g__Actinomyces.11707	0.011236	0	0.011236
g__Veillonella.11708	0.011236	0	0.011236
g__Staphylococcus.11709	0	0.0138889	-0.0138889
g__Corynebacterium.11710	0.100027	0.063178	0.0368486
g__Bacteroides.11715	0.0139455	0.00526978	0.00867574
g__Rothia.1172	0.0224719	0	0.0224719
g__Propionibacterium.11720	0	0.0138889	-0.0138889
g__Prevotella.11723	0	0.0138889	-0.0138889
g__Propionibacterium.11724	0	0.0416667	-0.0416667
g__Peptoniphilus.11726	0	0.0138889	-0.0138889
g__Propionibacterium.11729	0.0224719	0	0.0224719
g__Neisseria.11736	0.011236	0	0.011236
g__Haemophilus.11738	0	0.0138889	-0.0138889
g__Rothia.1174	0.00684432	0.00542854	0.00141578
g__Staphylococcus.11743	0.0613044	0.168309	-0.107004
o__Actinomycetales.11744	0.011236	0	0.011236
g__Bacteroides.11748	0	0.0138889	-0.0138889
g__Prevotella.11749	0	0.0138889	-0.0138889
g__Propionibacterium.11755	0.011236	0	0.011236
g__Propionibacterium.11757	0.011236	0	0.011236
g__Propionibacterium.11760	0	0.0138889	-0.0138889
f__Corynebacteriaceae.11762	0.111962	0.0682012	0.0437612
g__Geobacter.11764	0	0.0138889	-0.0138889
g__Propionibacterium.11765	0.011236	0	0.011236
g__Propionibacterium.11767	0.0134024	0.0112109	0.00219156
g__Bacillus.11774	0	0.0138889	-0.0138889
g__Corynebacterium.1178	0.167014	0.040544	0.12647
g__Bacteroides.1179	0.011236	0	0.011236
g__Finegoldia.11791	0.0224719	0	0.0224719
g__Propionibacterium.11795	0	0.0138889	-0.0138889
g__Bacteroides.11796	0	0.0138889	-0.0138889
g__Propionibacterium.11799	0.011236	0	0.011236
g__Phascolarctobacterium.118	0.00716223	0.0605911	-0.0534289
g__Bacteroides.1180	0	0.0138889	-0.0138889
g__Fusobacterium.11804	0	0.0277778	-0.0277778
g__Prevotella.11807	0.00439419	0.00845718	-0.00406298
o__Actinomycetales.11809	0.0110507	0.0141178	-0.00306712
g__Ruminococcus.1181	0.011236	0	0.011236
g__Micrococcus.11815	0.011236	0	0.011236
g__Prevotella.11817	0.011236	0	0.011236
g__Granulicatella.1182	0.0113314	0.0776125	-0.0662811
g__Corynebacterium.11820	0	0.0138889	-0.0138889
g__Corynebacterium.11823	0.0100531	0.00974665	0.000306421
g__Streptococcus.11824	0.011236	0	0.011236
g__Streptococcus.11826	0	0.0138889	-0.0138889
g__Staphylococcus.11827	0	0.0138889	-0.0138889
g__Veillonella.11831	0.00469257	0.0161767	-0.0114841
g__Propionibacterium.11834	0	0.0138889	-0.0138889
o__Actinomycetales.11836	0.0224719	0	0.0224719
g__Propionibacterium.11842	0	0.0277778	-0.0277778
g__Streptococcus.11843	0	0.0138889	-0.0138889
g__Propionibacterium.11844	0.011236	0	0.011236
g__Propionibacterium.11846	0.00699988	0.0286877	-0.0216879
g__Granulicatella.11850	0.0293267	0.00180521	0.0275215
g__Propionibacterium.11855	0.0224719	0	0.0224719
f__Corynebacteriaceae.11858	0.261981	0.0413102	0.220671
g__Phascolarctobacterium.11863	0.0224719	0	0.0224719
o__Actinomycetales.11865	0.0118405	0.00657079	0.00526973
g__Oscillospira.1187	0.011236	0	0.011236
g__Veillonella.11873	0.011236	0	0.011236
g__Propionibacterium.11877	0.0337079	0	0.0337079
g__Streptococcus.11878	0.00645359	0.00591154	0.000542044
g__Capnocytophaga.11882	0.011236	0	0.011236
g__Actinomyces.11887	0	0.0277778	-0.0277778
g__Prevotella.11891	0.00706357	0.00515753	0.00190604
g__Propionibacterium.11893	0.011236	0	0.011236
g__Corynebacterium.11896	0.0449438	0	0.0449438
g__Veillonella.11897	0.00245697	0.0108518	-0.00839483
g__Alistipes.11898	0.011236	0	0.011236
g__Bacteroides.11901	0.011236	0	0.011236
g__Propionibacterium.11904	0.00122782	0.0123712	-0.0111434
g__Prevotella.11908	0.011236	0	0.011236
g__Prevotella.1191	0.011236	0	0.011236
g__Propionibacterium.11912	0.011236	0	0.011236
g__Streptococcus.1192	0.0393259	0.00173609	0.0375898
g__Veillonella.11922	0	0.0138889	-0.0138889
g__Corynebacterium.11925	0	0.0277778	-0.0277778
g__Propionibacterium.11927	0.0224719	0	0.0224719
g__Granulicatella.11929	0.0180225	0.0332777	-0.0152552
g__Propionibacterium.1193	0.0337079	0	0.0337079
g__Selenomonas.11931	0	0.0138889	-0.0138889
g__Propionibacterium.11933	0.00362266	0.00941087	-0.00578821
g__Propionibacterium.11935	0.011236	0	0.011236
g__Propionibacterium.11939	0.0107991	0.0144289	-0.00362973
f__Flavobacteriaceae.11940	0.011236	0	0.011236
g__Streptococcus.11941	0.00638584	0.00599528	0.000390555
g__Propionibacterium.11946	0.0337079	0	0.0337079
g__Ruminococcus.11949	0	0.0138889	-0.0138889
g__Dialister.1195	0.0728244	0.00308705	0.0697374
g__Haemophilus.11951	0.00108407	0.0250977	-0.0240137
g__Prevotella.11955	0.0121166	0.0266892	-0.0145727
g__Propionibacterium.11957	0.00309223	0.0100665	-0.00697431
g__Capnocytophaga.11958	0	0.0138889	-0.0138889
g__Rothia.1196	0.011236	0	0.011236
g__Fusobacterium.11960	0	0.0138889	-0.0138889
g__Staphylococcus.11963	0.0593327	0.0699936	-0.010661
g__Propionibacterium.11966	0.011236	0	0.011236
g__Anaerococcus.1197	0.0503775	0.0944088	-0.0440313
g__Streptococcus.11971	0	0.0138889	-0.0138889
g__Bacteroides.11972	0.182085	0.02635	0.155735
g__Propionibacterium.11978	0.00115446	0.0124618	-0.0113074
g__Sutterella.1198	0.0224719	0	0.0224719
g__Propionibacterium.11980	0	0.0138889	-0.0138889
g__Propionibacterium.11986	0.069952	0.0668318	0.00312017
f__Corynebacteriaceae.1199	0.130089	0.0230316	0.107058
g__Propionibacterium.11991	0	0.0138889	-0.0138889
g__Prevotella.11992	0.0224719	0	0.0224719
g__Lactobacillus.12	0	0.0416667	-0.0416667
g__Porphyromonas.120	0	0.0555556	-0.0555556
f__Lachnospiraceae.1200	0.011236	0	0.011236
g__Propionibacterium.12001	0.011236	0	0.011236
g__Propionibacterium.12008	0.0047201	0.0219432	-0.0172231
g__Bacteroides.1201	0.0620272	0.00111014	0.060917
g__Corynebacterium.12014	0.0862869	0.062703	0.0235839
g__Ruminococcus.12015	0.00112635	0.0124966	-0.0113702
g__Propionibacterium.12016	0	0.0138889	-0.0138889
g__Propionibacterium.12028	0.0038017	0.0183791	-0.0145774
f__Corynebacteriaceae.12031	0.0327563	0.0231632	0.00959312
g__Propionibacterium.12035	0.00223826	0.0111222	-0.0088839
g__Staphylococcus.1204	0.0506022	0.0297191	0.0208831
g__Parabacteroides.12045	0	0.0277778	-0.0277778
g__Propionibacterium.12046	0.0019069	0.0230635	-0.0211566
g__Propionibacterium.12049	0.0587016	0.0233059	0.0353956
f__Ruminococcaceae.1205	0	0.0138889	-0.0138889
g__Propionibacterium.12054	0.011236	0	0.011236
g__Ruminococcus.1206	0.011236	0	0.011236
g__Actinomyces.12061	0.011236	0	0.011236
o__EW055.12068	0.011236	0	0.011236
g__Corynebacterium.12069	0.0579107	0.0296755	0.0282352
f__Alcaligenaceae.1207	0	0.0138889	-0.0138889
g__Rothia.12072	0.0184042	0.00630569	0.0120985
g__Propionibacterium.12077	0	0.0138889	-0.0138889
g__Propionibacterium.12079	0	0.0138889	-0.0138889
g__Bacteroides.12082	0.011236	0	0.011236
g__Propionibacterium.12084	0.0224719	0	0.0224719
g__Lactobacillus.12085	0	0.0138889	-0.0138889
g__Propionibacterium.12086	0.013502	0.00554387	0.00795817
g__Propionibacterium.12087	0.0307164	0.0188854	0.011831
g__Propionibacterium.12089	0	0.0138889	-0.0138889
g__Propionibacterium.12096	0.011236	0	0.011236
g__Bacteroides.121	0.00615651	0.0567609	-0.0506044
g__Kineococcus.12100	0	0.0138889	-0.0138889
g__Anaerococcus.12101	0.0831439	0.0633349	0.019809
g__Streptococcus.12102	0	0.0277778	-0.0277778
g__Parabacteroides.12104	0.0337079	0	0.0337079
g__Propionibacterium.12105	0.011236	0	0.011236
g__Propionibacterium.12107	0.00756059	0.00454316	0.00301743
g__Propionibacterium.12108	0.0314691	0.0166562	0.0148129
g__Propionibacterium.12109	0.011236	0	0.011236
o__Actinomycetales.1211	0	0.0277778	-0.0277778
g__Capnocytophaga.12110	0.0224719	0	0.0224719
g__Streptococcus.12113	0	0.0138889	-0.0138889
g__Gemella.12118	0	0.0277778	-0.0277778
g__Corynebacterium.12119	0.121903	0.0183815	0.103521
Root.12124	0.00131233	0.0392334	-0.0379211
f__Neisseriaceae.12128	0.00220337	0.0649051	-0.0627017
f__Corynebacteriaceae.12130	0.0201105	0.0516882	-0.0315777
f__Corynebacteriaceae.12133	0.110972	0.0204537	0.0905186
g__Streptococcus.12134	0	0.0138889	-0.0138889
g__Veillonella.12136	0.00569774	0.0207347	-0.015037
g__Bacteroides.12139	0.011236	0	0.011236
g__Selenomonas.1214	0	0.0416667	-0.0416667
g__Massilia.12141	0.011236	0	0.011236
g__Prevotella.1215	0.0183346	0.00255709	0.0157775
g__Prevotella.12150	0.011236	0	0.011236
g__Subdoligranulum.12151	0.0224719	0	0.0224719
g__Propionibacterium.12158	0.011236	0	0.011236
g__Anaerococcus.1216	0	0.0277778	-0.0277778
g__Fusobacterium.12164	0	0.0277778	-0.0277778
g__Lactobacillus.12166	0	0.0138889	-0.0138889
g__Propionibacterium.12167	0.011236	0	0.011236
g__Propionibacterium.12171	0.0206348	0.0263625	-0.00572776
g__Propionibacterium.12176	0	0.0277778	-0.0277778
g__Propionibacterium.12181	0	0.0138889	-0.0138889
g__Propionibacterium.12183	0.011236	0	0.011236
g__Staphylococcus.12184	0	0.0277778	-0.0277778
g__Parabacteroides.12186	0	0.0138889	-0.0138889
g__Propionibacterium.12189	0.0164238	0.00373806	0.0126858
g__Propionibacterium.1219	0.011236	0	0.011236
g__Corynebacterium.12190	0.0911499	0.0179984	0.0731515
g__Propionibacterium.12193	0.0196549	0.0017411	0.0179138
f__Lachnospiraceae.12194	0	0.0416667	-0.0416667
g__Bulleidia.12197	0.011236	0	0.011236
g__Leptotrichia.122	0.0224719	0	0.0224719
g__Alistipes.12204	0.00547011	0.00712723	-0.00165712
g__Alicyclobacillus.12205	0.0598458	0.0788017	-0.018956
g__Parabacteroides.12206	0	0.0277778	-0.0277778
g__Propionibacterium.12209	0.011236	0	0.011236
g__Corynebacterium.12219	0.011236	0	0.011236
o__Actinomycetales.12222	0.0224719	0	0.0224719
g__Lautropia.12223	0.0151168	0.00454589	0.0105709
g__Granulicatella.12226	0.00388687	0.0181686	-0.0142817
g__Propionibacterium.12229	0.0224719	0	0.0224719
g__Fusobacterium.12231	0	0.0138889	-0.0138889
g__Veillonella.12233	0.00760237	0.0322693	-0.0246669
g__Propionibacterium.12236	0	0.0277778	-0.0277778
g__Bacteroides.12237	0.0224719	0	0.0224719
g__Corynebacterium.12238	0.0134275	0.0167699	-0.00334242
g__Lactobacillus.1224	0	0.0138889	-0.0138889
g__Propionibacterium.12247	0.011236	0	0.011236
g__Propionibacterium.12248	0.011236	0	0.011236
g__Finegoldia.1225	0.0654103	0.147279	-0.0818691
g__Propionibacterium.12251	0.00221151	0.0223104	-0.0200989
g__Prevotella.12252	0	0.0138889	-0.0138889
g__Corynebacterium.12255	0	0.0138889	-0.0138889
g__Propionibacterium.12259	0.011236	0	0.011236
g__Prevotella.1226	0.0178769	0.00652293	0.011354
g__Actinomyces.12263	0	0.0138889	-0.0138889
g__Streptococcus.12266	0	0.0138889	-0.0138889
g__Corynebacterium.1227	0.105056	0.10625	-0.00119367
g__Prevotella.12273	0	0.0138889	-0.0138889
g__Propionibacterium.12278	0.011236	0	0.011236
g__Bacteroides.12279	0.0157348	0.0296223	-0.0138875
g__Propionibacterium.12286	0.0194934	0.00184091	0.0176524
g__Marmoricola.12294	0.011236	0	0.011236
g__Janibacter.12295	0	0.0138889	-0.0138889
g__Propionibacterium.12296	0.011236	0	0.011236
g__Gemella.12297	0.011236	0	0.011236
g__Propionibacterium.12298	0	0.0277778	-0.0277778
g__Streptococcus.123	0	0.0277778	-0.0277778
g__Corynebacterium.1230	0.134351	0.0652764	0.0690749
g__Corynebacterium.12300	0.0195634	0.0116561	0.00790737
g__Curtobacterium.12306	0.00801731	0.0178675	-0.00985017
g__Staphylococcus.12308	0.0085951	0.109063	-0.100468
g__Propionibacterium.12312	0	0.0138889	-0.0138889
g__Granulicatella.12314	0	0.0138889	-0.0138889
g__Streptococcus.12315	0.011236	0	0.011236
g__Streptococcus.12318	0.011236	0	0.011236
g__Propionibacterium.1232	0.0561798	0	0.0561798
g__Staphylococcus.12320	0.0022693	0.037459	-0.0351897
g__Parabacteroides.12326	0.011236	0	0.011236
g__Actinomyces.12329	0	0.0416667	-0.0416667
g__Propionibacterium.12333	0.0170343	0.0387105	-0.0216762
g__Corynebacterium.12335	0.0264237	0.0114465	0.0149772
g__Oscillospira.1235	0.0112356	0.00694467	0.00429092
g__Capnocytophaga.12353	0.011236	0	0.011236
g__Rothia.12356	0.011236	0	0.011236
g__Gemella.12357	0.011236	0	0.011236
g__Propionibacterium.12359	0	0.0138889	-0.0138889
g__Propionibacterium.12364	0	0.0138889	-0.0138889
g__Fusobacterium.1237	0	0.0138889	-0.0138889
g__Staphylococcus.12370	0	0.0416667	-0.0416667
g__Bacteroides.12373	0.011236	0	0.011236
g__Propionibacterium.12375	0	0.0138889	-0.0138889
g__Campylobacter.1238	0.011236	0	0.011236
g__Corynebacterium.12382	0.0316098	0.0242969	0.00731292
g__Prevotella.12384	0	0.0138889	-0.0138889
g__Neisseria.12386	0.011236	0	0.011236
g__Geobacter.12389	0.000142664	0.0274251	-0.0272824
g__Propionibacterium.12390	0.00670894	0.0194848	-0.0127759
g__Leptotrichia.12394	0.011236	0	0.011236
g__Propionibacterium.12395	0	0.0138889	-0.0138889
g__Streptococcus.12398	0.00771224	0.0273669	-0.0196546
g__Porphyromonas.12399	0	0.0138889	-0.0138889
g__Dialister.124	0.0433026	0.00101439	0.0422882
g__Propionibacterium.12400	0.011236	0	0.011236
g__Propionibacterium.12401	0.011236	0	0.011236
g__Corynebacterium.12402	0	0.0416667	-0.0416667
g__Propionibacterium.12409	0.0449438	0	0.0449438
Root.1241	0.0300543	0.00920256	0.0208517
g__Propionibacterium.12412	0.011236	0	0.011236
g__Propionibacterium.12417	0.011236	0	0.011236
g__Bacteroides.12419	0.0329885	0.00369453	0.029294
g__Porphyromonas.1242	0	0.0138889	-0.0138889
g__Propionibacterium.12420	0.011236	0	0.011236
g__Corynebacterium.12424	0.144867	0.0482549	0.0966122
g__Propionibacterium.12426	0.0141936	0.0190054	-0.00481182
g__Corynebacterium.12427	0.0572136	0.0201944	0.0370192
g__Streptococcus.1243	0.011236	0	0.011236
g__Propionibacterium.12435	0.0120661	0.00643139	0.00563467
g__Propionibacterium.12438	0.011236	0	0.011236
g__Propionibacterium.12439	0.0224719	0	0.0224719
g__Bacteroides.1244	0.0349322	0.00928157	0.0256507
f__ClostridialesFamilyXI.IncertaeSedis.12440	0	0.0138889	-0.0138889
g__Prevotella.12443	0.0224719	0	0.0224719
g__Propionibacterium.12446	0.00281036	0.010415	-0.00760462
g__Corynebacterium.12448	0.0224719	0	0.0224719
g__Veillonella.12449	0.0103349	0.00111383	0.00922105
g__Corynebacterium.12456	0.226156	0.0824451	0.143711
g__Bacteroides.1246	0.00339801	0.0290657	-0.0256677
g__Oribacterium.12460	0	0.0138889	-0.0138889
g__Roseburia.12461	0.00996451	0.0231908	-0.0132263
g__Rothia.12466	0.00305402	0.0101138	-0.00705977
g__Veillonella.12469	0	0.0138889	-0.0138889
g__Propionibacterium.12477	0	0.0138889	-0.0138889
g__Corynebacterium.12481	0.0324769	0.0215941	0.0108827
g__Corynebacterium.12482	0.0449438	0	0.0449438
g__Propionibacterium.12489	0.011236	0	0.011236
g__Corynebacterium.1249	0	0.0416667	-0.0416667
g__Staphylococcus.12490	0.0241372	0.0770125	-0.0528753
f__Alcaligenaceae.12491	0	0.0138889	-0.0138889
g__Propionibacterium.12497	0.011236	0	0.011236
f__Corynebacteriaceae.12499	0.0468954	0.00229531	0.0446001
g__Leptotrichia.125	0.0136342	0.00546218	0.00817203
f__Prevotellaceae.1250	0.011236	0	0.011236
g__Corynebacterium.12502	0.159005	0.0527996	0.106205
g__Streptococcus.12508	0	0.0277778	-0.0277778
g__Bacteroides.12509	0.0224719	0	0.0224719
o__Coriobacteriales.1251	0.011236	0	0.011236
g__Corynebacterium.12510	0.0218992	0.0145968	0.00730247
g__Actinomyces.12517	0.00254176	0.010747	-0.00820524
g__Streptococcus.12527	0.011236	0	0.011236
g__Haemophilus.12528	0.0139758	0.0105021	0.00347369
o__Clostridiales.1253	0.011236	0	0.011236
g__Haemophilus.12538	0.0224719	0	0.0224719
g__Actinomyces.12539	0.011236	0	0.011236
o__Streptophyta.1254	0.0141643	0.0570704	-0.0429061
g__Propionibacterium.12540	0.00151939	0.0360323	-0.0345129
g__Propionibacterium.12542	0	0.0138889	-0.0138889
g__Staphylococcus.1255	0.0493958	0.160129	-0.110733
g__Oscillospira.12553	0.011236	0	0.011236
g__Corynebacterium.12555	0.11236	0	0.11236
g__Roseburia.12558	0.011236	0	0.011236
g__Alloiococcus.1256	0.00424031	0.0607086	-0.0564683
g__Staphylococcus.12562	0.0337079	0	0.0337079
g__Pedobacter.12563	0.00200704	0.011408	-0.00940093
g__Streptococcus.12566	0.013521	0.0194211	-0.00590008
g__Propionibacterium.12568	0.00790978	0.0180004	-0.0100906
g__Propionibacterium.12569	0	0.0138889	-0.0138889
g__Faecalibacterium.1257	0.00297305	0.0102139	-0.00724082
g__Propionibacterium.12573	0.011236	0	0.011236
g__Moraxella.12579	0.0337079	0	0.0337079
g__Corynebacterium.12581	0.0597551	0.0650249	-0.00526978
g__Corynebacterium.12583	0.0816712	0.0106868	0.0709844
g__Diaphorobacter.12589	0	0.0138889	-0.0138889
g__Rothia.1259	0.00185303	0.0115983	-0.0097453
g__Corynebacterium.12590	0.0561798	0	0.0561798
g__Propionibacterium.12597	0.0080262	0.0178565	-0.0098303
g__Herbaspirillum.126	0.011236	0	0.011236
f__Ruminococcaceae.1260	0	0.0138889	-0.0138889
g__Staphylococcus.12601	0.0274279	0.0675563	-0.0401284
g__Propionibacterium.12603	0.011236	0	0.011236
g__Propionibacterium.12604	0.0270372	0.0166009	0.0104363
f__Corynebacteriaceae.12607	0.094418	0.00092098	0.0934971
g__Propionibacterium.12608	0.0337079	0	0.0337079
g__Propionibacterium.1261	0.011236	0	0.011236
g__Gemella.12616	0.00205191	0.0113525	-0.00930058
g__Streptococcus.12619	0.011236	0	0.011236
g__Propionibacterium.1262	0.011236	0	0.011236
g__Streptococcus.12620	0.00764443	0.00443953	0.0032049
f__Veillonellaceae.12622	0.011236	0	0.011236
f__Alcaligenaceae.1263	0.011236	0	0.011236
f__Corynebacteriaceae.12632	0.0442354	0.00590584	0.0383295
g__Actinomyces.12636	0	0.0138889	-0.0138889
g__Streptococcus.12637	0	0.0138889	-0.0138889
g__Bacteroides.12640	0.00207901	0.022638	-0.020559
g__Corynebacterium.12657	0.0234313	0.012703	0.0107283
g__Corynebacterium.12658	0.215982	0.0240048	0.191978
g__Propionibacterium.12659	0.00270655	0.0210866	-0.01838
g__Clostridium.1266	0	0.0138889	-0.0138889
g__Propionibacterium.12661	0.00429832	0.0171514	-0.012853
g__Propionibacterium.12663	0.0104818	0.0222317	-0.0117499
g__Propionibacterium.12664	0.0337079	0	0.0337079
g__Prevotella.12668	0.0175796	0.00302371	0.0145559
g__Dialister.1267	0.0224719	0	0.0224719
g__Bacteroides.12671	0.011236	0	0.011236
g__Granulicatella.12676	0.00335191	0.0292367	-0.0258848
g__Porphyromonas.12677	0.0309717	0.024928	0.00604363
g__Propionibacterium.12679	0.0224719	0	0.0224719
g__Porphyromonas.12684	0.0224719	0	0.0224719
g__Ralstonia.12685	0.014314	0.0662582	-0.0519442
o__Streptophyta.12686	0.00167194	0.0514221	-0.0497502
f__F16.1269	0.011236	0	0.011236
g__Granulicatella.12695	0.0610021	0.00623339	0.0547687
g__Streptococcus.12698	0.0391512	0.0783948	-0.0392436
g__Mogibacterium.127	0.018334	0.0190039	-0.000669897
g__Phascolarctobacterium.12700	0.00499612	0.010801	-0.00580489
g__Propionibacterium.12702	0.000838298	0.0257053	-0.024867
g__Propionibacterium.12703	0.00605549	0.00640363	-0.000348144
g__Cupriavidus.12704	0	0.0138889	-0.0138889
g__Streptococcus.12706	0.011236	0	0.011236
g__Prevotella.12707	0.011236	0	0.011236
g__Gemella.1271	0.011236	0	0.011236
g__Propionibacterium.12710	0.011236	0	0.011236
g__Corynebacterium.12715	0.0515911	0.00113442	0.0504567
f__Neisseriaceae.12716	0.0103444	0.029982	-0.0196376
g__Propionibacterium.12718	0.0143175	0.00503988	0.00927761
g__Haemophilus.12721	0.011236	0	0.011236
g__Lautropia.12722	0.0159063	0.00405791	0.0118484
g__Streptococcus.12727	0.011236	0	0.011236
f__Corynebacteriaceae.12728	0.322728	0.0645609	0.258167
g__Corynebacterium.1273	0.011236	0	0.011236
g__Propionibacterium.12735	0.0032796	0.00983493	-0.00655533
g__Propionibacterium.12738	0.0125582	0.0122544	0.00030378
g__Corynebacterium.12739	0	0.0138889	-0.0138889
g__Rothia.1274	0.0224719	0	0.0224719
g__Streptococcus.12740	0	0.0138889	-0.0138889
g__Corynebacterium.12743	0	0.0277778	-0.0277778
g__Propionibacterium.12744	0.011236	0	0.011236
g__Anaerococcus.12745	0.0271874	0.0109744	0.016213
g__Propionibacterium.12748	0	0.0138889	-0.0138889
g__Propionibacterium.12755	0.00366199	0.00936226	-0.00570027
g__Staphylococcus.12756	0.0466062	0.0169765	0.0296298
g__Neisseria.12761	0	0.0277778	-0.0277778
g__Propionibacterium.12762	0.00139183	0.039086	-0.0376942
f__Prevotellaceae.12767	0.011236	0	0.011236
o__Clostridiales.1277	0.00791576	0.00410413	0.00381162
g__Parabacteroides.12771	0.011236	0	0.011236
g__Peptoniphilus.12780	0.0919157	0.0249199	0.0669958
g__Corynebacterium.12785	0.0759638	0.0086057	0.0673581
g__Propionibacterium.12787	0.0173041	0.00319397	0.0141102
g__Corynebacterium.12789	0.12974	0.0127895	0.11695
g__Clostridium.1279	0.011236	0	0.011236
g__Bacteroides.12791	0	0.0555556	-0.0555556
f__Corynebacteriaceae.12792	0.128664	0.0355383	0.0931257
g__Prevotella.12795	0.011236	0	0.011236
g__Anaerococcus.12798	0.0272302	0.0496738	-0.0224436
g__Neisseria.12799	0.011236	0	0.011236
g__Bacteroides.128	0.0519633	0.00312724	0.048836
g__Propionibacterium.12802	0.00567252	0.013754	-0.00808152
g__Propionibacterium.12803	0	0.0138889	-0.0138889
p__Cyanobacteria.12804	0	0.0138889	-0.0138889
g__Corynebacterium.12806	0	0.0555556	-0.0555556
g__Propionibacterium.12807	0.00933079	0.00812194	0.00120885
g__Propionibacterium.12809	0.00331381	0.00979265	-0.00647884
g__Peptoniphilus.1281	0.0201588	0.00142964	0.0187291
o__EW055.12811	0.011236	0	0.011236
g__Corynebacterium.12815	0.224049	0.161092	0.0629576
g__Propionibacterium.12817	0.0139703	0.0162652	-0.00229483
f__Corynebacteriaceae.12822	0.181769	0.0543233	0.127446
g__Streptococcus.12823	0.00901982	0.0166283	-0.00760845
g__Propionibacterium.12824	0.011236	0	0.011236
g__Corynebacterium.12829	0	0.0277778	-0.0277778
g__Propionibacterium.12830	0.011236	0	0.011236
g__Propionibacterium.12835	0	0.0138889	-0.0138889
g__Propionibacterium.12841	0.011236	0	0.011236
g__Bacteroides.12844	0.011236	0	0.011236
g__Streptococcus.12849	0	0.0138889	-0.0138889
g__Prevotella.12855	0.011236	0	0.011236
g__Corynebacterium.12858	0.0973911	0.0317393	0.0656518
g__Propionibacterium.12859	0	0.0138889	-0.0138889
g__Propionibacterium.12865	0.011236	0	0.011236
g__Corynebacterium.12866	0.00453576	0.00828219	-0.00374643
o__Actinomycetales.12872	0	0.0138889	-0.0138889
g__Staphylococcus.12874	0.0233288	0.00855311	0.0147757
g__Propionibacterium.12876	0.011236	0	0.011236
g__Capnocytophaga.12877	0.011236	0	0.011236
g__Actinomyces.1288	0.011236	0	0.011236
g__Propionibacterium.12884	0.011236	0	0.011236
g__Corynebacterium.12889	0.0337079	0	0.0337079
g__Oscillospira.1289	0.0224719	0	0.0224719
g__Eubacterium.12894	0.011236	0	0.011236
g__Propionibacterium.12895	0.0224719	0	0.0224719
g__Propionibacterium.12897	0.0190582	0.00210985	0.0169484
g__Prevotella.129	0.0468257	0.00462506	0.0422007
g__Neisseria.1290	0.011236	0	0.011236
g__Bulleidia.12902	0.011236	0	0.011236
g__Propionibacterium.12905	0.011236	0	0.011236
f__ClostridialesFamilyXI.IncertaeSedis.12913	0	0.0138889	-0.0138889
g__Capnocytophaga.12918	0.011236	0	0.011236
g__Propionibacterium.12920	0.0224719	0	0.0224719
g__Propionibacterium.12921	0.00135845	0.0244194	-0.0230609
g__Propionibacterium.12924	0.0061928	0.00623391	-4.11098e-05
g__Propionibacterium.12929	0.0116683	0.00667724	0.00499105
g__Actinomyces.12932	0	0.0138889	-0.0138889
f__Corynebacteriaceae.12934	0.112706	0.0569379	0.0557678
g__Propionibacterium.12935	0.00856481	0.00330183	0.00526298
g__Gemella.12936	0	0.0277778	-0.0277778
g__Geobacillus.12938	0	0.0138889	-0.0138889
g__Dialister.1294	0.011236	0	0.011236
g__Lautropia.12942	0.011236	0	0.011236
g__Propionibacterium.12943	0	0.0138889	-0.0138889
g__Streptococcus.12946	0.011236	0	0.011236
g__Propionibacterium.12949	0.0224719	0	0.0224719
g__Actinomyces.12952	0.0224719	0	0.0224719
g__Gemella.12954	0	0.0138889	-0.0138889
g__Propionibacterium.12955	0.00224035	0.0111196	-0.00887921
g__Eubacterium.12957	0	0.0138889	-0.0138889
g__Modestobacter.1296	0	0.0277778	-0.0277778
g__Propionibacterium.12964	0.00191798	0.0345542	-0.0326362
g__Corynebacterium.12967	0.000897331	0.0127797	-0.0118824
g__Propionibacterium.12969	0.011236	0	0.011236
f__Propionibacteriaceae.12978	0.011236	0	0.011236
g__Mycobacterium.12979	0.011236	0	0.011236
g__Veillonella.12986	0.011236	0	0.011236
g__Propionibacterium.12988	0.0332268	0.00724179	0.025985
g__Neisseria.12990	0.0454358	0.0159369	0.0294989
f__Corynebacteriaceae.12997	0.214151	0.0658457	0.148306
g__Prevotella.13	0.0164616	0.0111441	0.0053175
f__Porphyromonadaceae.130	0.0167209	0.00355447	0.0131664
g__Bacteroides.13004	0.0295171	0.0546548	-0.0251378
g__Oscillospira.13006	0	0.0138889	-0.0138889
g__Propionibacterium.1301	0	0.0138889	-0.0138889
g__Leptotrichia.13011	0.011236	0	0.011236
Root.1302	0.011236	0	0.011236
g__Bacteroides.13020	0.00467977	0.00810417	-0.0034244
g__Propionibacterium.13023	0.0224719	0	0.0224719
g__Roseburia.13027	0.011236	0	0.011236
g__Bacteroides.13028	0.0337079	0	0.0337079
o__Actinomycetales.13030	0.011236	0	0.011236
f__Sphingomonadaceae.13032	0.011236	0	0.011236
g__Propionibacterium.13033	0	0.0138889	-0.0138889
g__Mitsuokella.1304	0	0.0694444	-0.0694444
g__Prevotella.13040	0	0.0138889	-0.0138889
g__Porphyromonas.13043	0.011236	0	0.011236
f__Flavobacteriaceae.13044	0.011236	0	0.011236
g__Propionibacterium.13045	0.00211453	0.0112751	-0.00916057
g__Propionibacterium.13046	0	0.0138889	-0.0138889
g__Staphylococcus.13048	0.0120243	0.00645721	0.00556707
g__Propionibacterium.13049	0	0.0138889	-0.0138889
g__Neisseria.13051	0.011236	0	0.011236
g__Corynebacterium.13054	0.0733957	0.00509646	0.0682993
g__Propionibacterium.13055	0.0561798	0	0.0561798
g__Fusobacterium.13059	0	0.0138889	-0.0138889
g__Brevibacterium.13061	0.011236	0	0.011236
f__Corynebacteriaceae.13063	0.208721	0.00395515	0.204766
g__Corynebacterium.13069	0.011236	0	0.011236
f__Propionibacteriaceae.13073	0.0224719	0	0.0224719
o__Actinomycetales.13075	0.011236	0	0.011236
g__Desemzia.13076	0.011236	0	0.011236
f__Corynebacteriaceae.13078	0.0449438	0	0.0449438
g__Rothia.13080	0.0366606	0.00965117	0.0270094
g__Corynebacterium.13082	0	0.0138889	-0.0138889
g__Actinomyces.13083	0.011236	0	0.011236
g__Propionibacterium.13087	0	0.0138889	-0.0138889
g__Propionibacterium.13088	0	0.0138889	-0.0138889
g__Faecalibacterium.13089	0	0.0138889	-0.0138889
o__Actinomycetales.13095	0.011236	0	0.011236
f__Flavobacteriaceae.131	0.0160588	0.099188	-0.0831292
f__Corynebacteriaceae.13102	0.0402881	0.0111776	0.0291105
g__Propionibacterium.13107	0.011236	0	0.011236
g__Microbacterium.1311	0.000531675	0.0264634	-0.0259317
g__Actinomyces.13111	0	0.0138889	-0.0138889
g__Propionibacterium.13112	0	0.0138889	-0.0138889
g__Propionibacterium.1312	0.0345417	0.0684137	-0.0338719
g__Propionibacterium.13120	0.0561798	0	0.0561798
g__Fusobacterium.13127	0.011236	0	0.011236
f__Corynebacteriaceae.13129	0.0595373	0.0067507	0.0527866
g__Actinomyces.1313	0.0337079	0	0.0337079
o__Actinomycetales.13132	0.032573	0.0244107	0.00816224
o__RF39.13133	0.011236	0	0.011236
g__Propionibacterium.13135	0	0.0138889	-0.0138889
g__Bacteroides.13137	0.011236	0	0.011236
f__Intrasporangiaceae.13139	0	0.0138889	-0.0138889
g__Veillonella.1314	0.011236	0	0.011236
g__Ruminococcus.13141	0	0.0138889	-0.0138889
f__Corynebacteriaceae.13143	0.0855043	0.000677279	0.0848271
g__Finegoldia.13144	0.143476	0.0702977	0.0731786
g__Corynebacterium.13147	0.015792	0.0123857	0.00340622
g__Corynebacterium.13148	0.0848004	0.058256	0.0265444
g__Capnocytophaga.1315	0.011236	0	0.011236
g__Propionibacterium.13151	0.00511858	0.00756176	-0.00244318
g__Propionibacterium.13153	0	0.0138889	-0.0138889
f__Corynebacteriaceae.13157	0.0318487	0.0121403	0.0197085
g__Parabacteroides.13158	0	0.0138889	-0.0138889
f__ClostridialesFamilyXI.IncertaeSedis.13159	0.011236	0	0.011236
g__Propionibacterium.13161	0.00182283	0.0116357	-0.00981285
g__Propionibacterium.13166	0.011236	0	0.011236
g__Propionibacterium.13168	0.011236	0	0.011236
g__Propionibacterium.13171	0.0224719	0	0.0224719
g__Propionibacterium.13173	0.011236	0	0.011236
g__Propionibacterium.13174	0.00375487	0.00924745	-0.00549257
g__Actinomyces.13176	0.011236	0	0.011236
o__Actinomycetales.13177	0.011236	0	0.011236
g__Propionibacterium.13178	0	0.0138889	-0.0138889
g__Staphylococcus.13180	0.00664748	0.0293411	-0.0226937
g__Propionibacterium.13181	0	0.0138889	-0.0138889
g__Bacteroides.13187	0.00769882	0.0043723	0.00332652
g__Staphylococcus.13190	0	0.0416667	-0.0416667
g__Propionibacterium.13192	0.011236	0	0.011236
g__Propionibacterium.13195	0.0224719	0	0.0224719
g__Corynebacterium.13198	0.0773523	0.0129819	0.0643704
g__Prevotella.132	0.049083	0.0261072	0.0229758
g__Anaerococcus.1320	0.00728753	0.0187696	-0.0114821
g__Moraxella.13200	0.008827	0.07024	-0.061413
g__Bacteroides.13202	0.0192475	0.00199284	0.0172547
g__Parabacteroides.13209	0	0.0416667	-0.0416667
g__Streptococcus.13210	0.0224719	0	0.0224719
g__Actinomyces.13211	0.011236	0	0.011236
g__Bacteroides.13215	0	0.0277778	-0.0277778
g__Finegoldia.13217	0.177525	0.136203	0.0413221
g__Propionibacterium.13219	0.011236	0	0.011236
g__Propionibacterium.13220	0.011236	0	0.011236
g__Capnocytophaga.13223	0.011236	0	0.011236
g__Propionibacterium.13225	0.011236	0	0.011236
g__Corynebacterium.13226	0.00372928	0.023168	-0.0194387
g__Lautropia.13228	0.0449438	0	0.0449438
f__Corynebacteriaceae.1323	0.0965008	0.0152236	0.0812772
g__Propionibacterium.13236	0.00944404	0.00805195	0.00139209
g__Corynebacterium.13239	0.0970787	0.053	0.0440787
g__Veillonella.13247	0.011236	0	0.011236
g__Propionibacterium.13248	0.011236	0	0.011236
g__Neisseria.1325	0.00840778	0.00349594	0.00491184
g__Porphyromonas.13251	0	0.0138889	-0.0138889
p__SR1.13255	0.0337079	0	0.0337079
f__Corynebacteriaceae.13257	0.0255534	0.0179765	0.00757694
g__Neisseria.13259	0.00160687	0.0119026	-0.0102958
g__Propionibacterium.13260	0.00421532	0.0173566	-0.0131413
g__Propionibacterium.13263	0	0.0138889	-0.0138889
g__Prevotella.13264	0	0.0277778	-0.0277778
g__Propionibacterium.13267	0	0.0416667	-0.0416667
f__Propionibacteriaceae.13269	0	0.0138889	-0.0138889
g__Anaerococcus.13272	0.011236	0	0.011236
g__Peptoniphilus.13279	0.0421648	0.112799	-0.0706344
g__Faecalibacterium.13280	0	0.0138889	-0.0138889
g__Pseudomonas.13287	0	0.0138889	-0.0138889
f__Corynebacteriaceae.13289	0.124583	0.0173338	0.107249
g__Streptococcus.1329	0.00546156	0.0142756	-0.00881401
g__Propionibacterium.13293	0.0155404	0.0454324	-0.029892
g__Porphyromonas.13294	0	0.0138889	-0.0138889
g__Propionibacterium.13296	0.00255116	0.0322061	-0.0296549
g__Prevotella.13297	0.00642934	0.0396608	-0.0332315
g__Streptococcus.13299	0	0.0277778	-0.0277778
g__Bacteroides.13309	0.0524758	0.000915702	0.0515601
g__Lactobacillus.13312	0	0.0138889	-0.0138889
g__Propionibacterium.13315	0.011236	0	0.011236
g__Corynebacterium.13316	0.0245858	0.00375862	0.0208272
g__Facklamia.1332	0.011236	0	0.011236
g__Corynebacterium.13325	0.0507074	0.00135289	0.0493545
g__Propionibacterium.13326	0.0224719	0	0.0224719
g__Propionibacterium.13328	0.0028655	0.0206936	-0.0178281
g__Rhodocyclus.1333	0.0224719	0	0.0224719
g__Propionibacterium.13330	0.0449438	0	0.0449438
g__Propionibacterium.13333	0.00310963	0.0200901	-0.0169805
g__Propionibacterium.13334	0	0.0138889	-0.0138889
g__Streptococcus.13336	0.011236	0	0.011236
g__Propionibacterium.13338	0.00501792	0.00768619	-0.00266827
g__Propionibacterium.13344	0.011236	0	0.011236
f__ClostridialesFamilyXI.IncertaeSedis.13347	0.011236	0	0.011236
g__Leptotrichia.1335	0.011236	0	0.011236
g__Corynebacterium.13350	0.015385	0.0150994	0.000285594
g__Corynebacterium.13351	0.0226461	0.0414514	-0.0188054
g__Propionibacterium.13357	0	0.0138889	-0.0138889
g__Corynebacterium.13360	0.0776246	0.110486	-0.0328614
g__Propionibacterium.13363	0.0674157	0	0.0674157
g__Granulicatella.13369	0.0116324	0.0181918	-0.00655942
g__Bacteroides.13370	0.011236	0	0.011236
g__Propionibacterium.13373	0.00205473	0.022698	-0.0206433
f__Neisseriaceae.13374	0.121429	0.00552222	0.115907
g__Streptococcus.13375	0.011236	0	0.011236
g__Lactobacillus.13378	0	0.0138889	-0.0138889
f__Lachnospiraceae.1338	0.011236	0	0.011236
g__Propionibacterium.13383	0.00895294	0.00564413	0.0033088
g__Exiguobacterium.1339	0	0.0138889	-0.0138889
g__Gemella.13391	0.011236	0	0.011236
g__Corynebacterium.13393	0.070663	0.0178229	0.0528401
g__Peptoniphilus.13395	0.0193301	0.0019418	0.0173883
g__Bacteroides.13397	0.011236	0	0.011236
g__Corynebacterium.13399	0.100255	0.0261363	0.0741192
g__Streptococcus.134	0.0155906	0.00425301	0.0113376
g__Gemella.1340	0.0119754	0.0064874	0.00548803
g__Propionibacterium.13400	0.0224719	0	0.0224719
g__Neisseria.13401	0	0.0277778	-0.0277778
g__Propionibacterium.13402	0.011236	0	0.011236
o__Actinomycetales.13403	0	0.0138889	-0.0138889
g__Corynebacterium.13404	0.0175319	0.0199953	-0.00246344
g__Propionibacterium.13407	0.011236	0	0.011236
g__Propionibacterium.13408	0.0449438	0	0.0449438
g__Streptococcus.1341	0.00270831	0.0105411	-0.0078328
g__Corynebacterium.13414	0.206411	0.141614	0.0647971
g__Haemophilus.13417	0	0.0138889	-0.0138889
g__Prevotella.13419	0.011236	0	0.011236
g__Leptotrichia.13424	0	0.0138889	-0.0138889
g__Leptotrichia.13426	0	0.0138889	-0.0138889
g__Propionibacterium.13433	0	0.0138889	-0.0138889
g__Actinomyces.13434	0	0.0138889	-0.0138889
g__Streptococcus.1344	0.011236	0	0.011236
g__Ruminococcus.13440	0.011236	0	0.011236
g__Propionibacterium.13443	0.011236	0	0.011236
g__Propionibacterium.13445	0.00318348	0.00995375	-0.00677027
p__SR1.13449	0.011236	0	0.011236
g__Faecalibacterium.1345	0.011236	0	0.011236
g__Bacteroides.13450	0.0473579	0.00218095	0.045177
g__Propionibacterium.13454	0.011236	0	0.011236
g__Propionibacterium.13457	0.011236	0	0.011236
g__Capnocytophaga.13461	0	0.0138889	-0.0138889
g__Roseburia.13464	0.011236	0	0.011236
g__Propionibacterium.13468	0.0224719	0	0.0224719
g__Corynebacterium.1347	0.189389	0.0454678	0.143921
g__Veillonella.13471	0.011236	0	0.011236
g__Propionibacterium.13472	0.0224719	0	0.0224719
g__Propionibacterium.13474	0.011236	0	0.011236
g__Propionibacterium.13475	0	0.0138889	-0.0138889
g__Leptotrichia.13477	0.00190748	0.0345931	-0.0326856
g__Corynebacterium.1348	0.182287	0.00811821	0.174169
g__Bacteroides.13483	0.0286678	0.0103834	0.0182844
g__Propionibacterium.13487	0.0422055	0.0386156	0.00358994
g__Porphyromonas.13488	0.011236	0	0.011236
g__Prevotella.13492	0	0.0138889	-0.0138889
g__Propionibacterium.13493	0.0109726	0.00710723	0.00386535
g__Prevotella.135	0.0224719	0	0.0224719
g__Porphyromonas.1350	0.011236	0	0.011236
o__Clostridiales.13509	0.011236	0	0.011236
g__Propionibacterium.13511	0.00506556	0.0076273	-0.00256174
o__Clostridiales.13512	0.011236	0	0.011236
g__Actinomyces.13519	0.011236	0	0.011236
g__Propionibacterium.13520	0.00181515	0.0349355	-0.0331203
g__Propionibacterium.13521	0.011236	0	0.011236
g__Bacteroides.13522	0.0177499	0.0336147	-0.0158647
g__Propionibacterium.13524	0.011236	0	0.011236
g__Fusobacterium.13529	0	0.0277778	-0.0277778
g__Propionibacterium.1353	0.0224719	0	0.0224719
g__Corynebacterium.13532	0.0943699	0.00222372	0.0921462
g__Actinomyces.13537	0.011236	0	0.011236
g__Propionibacterium.13540	0.0092051	0.00819963	0.00100548
g__Selenomonas.13541	0.011236	0	0.011236
g__Corynebacterium.13548	0.0337079	0	0.0337079
f__Ruminococcaceae.1355	0	0.0138889	-0.0138889
g__Bacteroides.13550	0.00856415	0.00330264	0.00526151
g__Neisseria.13552	0.00109475	0.0250713	-0.0239766
g__Staphylococcus.13554	0.0420208	0.0782519	-0.036231
g__Propionibacterium.13556	0.0224719	0	0.0224719
g__Anaerococcus.1356	0	0.0277778	-0.0277778
g__Propionibacterium.13563	0.011236	0	0.011236
g__Propionibacterium.13565	0	0.0138889	-0.0138889
g__Treponema.13566	0.0058851	0.00661425	-0.000729151
g__Propionibacterium.13575	0.011236	0	0.011236
g__Corynebacterium.13576	0.209559	0.0274811	0.182078
Root.13578	0.0183308	0.00255946	0.0157713
g__Propionibacterium.13579	0	0.0138889	-0.0138889
g__Veillonella.1358	0	0.0277778	-0.0277778
g__Ruminococcus.13591	0.011236	0	0.011236
g__Bacteroides.13592	0.0337079	0	0.0337079
g__Conchiformibius.13594	0.011236	0	0.011236
g__Actinomyces.13595	0	0.0138889	-0.0138889
p__SR1.136	0.011236	0	0.011236
g__Propionibacterium.13602	0.011236	0	0.011236
g__Propionibacterium.13604	0	0.0138889	-0.0138889
g__Alistipes.13607	0.0300745	0.0014971	0.0285774
f__Aerococcaceae.13608	0	0.0138889	-0.0138889
g__Anaerococcus.13610	0.0393601	0.0124746	0.0268855
g__Rothia.13617	0	0.0138889	-0.0138889
f__Nocardioidaceae.13622	0	0.0138889	-0.0138889
g__Leptotrichia.13624	0.019208	0.00201728	0.0171907
p__Proteobacteria.13625	0.064576	0.00782199	0.056754
g__Staphylococcus.13626	0.0367747	0.114894	-0.0781191
g__Propionibacterium.1363	0.011236	0	0.011236
f__Carnobacteriaceae.13634	0.0662441	0.0803996	-0.0141554
g__Propionibacterium.13638	0	0.0138889	-0.0138889
g__Propionibacterium.13639	0.0208039	0.0149198	0.00588402
g__Peptoniphilus.13640	0.00892671	0.0251151	-0.0161883
f__Corynebacteriaceae.13641	0.00311769	0.0478479	-0.0447302
g__Actinomyces.13642	0.011236	0	0.011236
g__Faecalibacterium.13645	0	0.0138889	-0.0138889
g__Faecalibacterium.13649	0	0.0416667	-0.0416667
g__Propionibacterium.13654	0.0188498	0.00612206	0.0127278
g__Corynebacterium.13657	0.00525686	0.00739083	-0.00213397
g__Propionibacterium.13659	0	0.0138889	-0.0138889
g__Corynebacterium.13668	0.00187926	0.0665407	-0.0646615
g__Neisseria.13669	0.0127921	0.0119653	0.000826804
g__Staphylococcus.13670	0	0.0277778	-0.0277778
g__Corynebacterium.13675	0.00856798	0.0207171	-0.0121491
g__Corynebacterium.13686	0.0509412	0.0300888	0.0208525
g__Propionibacterium.13692	0.011984	0.00648208	0.00550196
g__Propionibacterium.13696	0.011236	0	0.011236
g__Rubrobacter.13697	0.011236	0	0.011236
g__Corynebacterium.13698	0.00672473	0.0389305	-0.0322058
g__Propionibacterium.1370	0	0.0138889	-0.0138889
g__Bacteroides.13701	0.011236	0	0.011236
g__Propionibacterium.13702	0.011236	0	0.011236
g__Corynebacterium.13703	0.00336253	0.0389297	-0.0355672
g__Corynebacterium.13704	0.0444184	0.0142136	0.0302048
g__Propionibacterium.13707	0.011236	0	0.011236
o__Actinomycetales.13708	0.011236	0	0.011236
f__Moraxellaceae.13709	0	0.0138889	-0.0138889
f__Corynebacteriaceae.1371	0.0943207	0.0556097	0.038711
g__Rothia.13710	0.011236	0	0.011236
g__Staphylococcus.13712	0.00562082	0.0138819	-0.00826105
g__Propionibacterium.13713	0.011236	0	0.011236
g__Anaerococcus.13716	0	0.0138889	-0.0138889
g__Propionibacterium.13717	0.00724436	0.0470573	-0.039813
g__Corynebacterium.1372	0.0353225	0.0206256	0.0146969
g__Bacillus.13721	0	0.0138889	-0.0138889
g__Propionibacterium.13722	0.0117741	0.0132237	-0.00144959
g__Propionibacterium.13724	0.0224719	0	0.0224719
f__ClostridialesFamilyXI.IncertaeSedis.13726	0.00723933	0.00494027	0.00229907
g__Herbaspirillum.13727	0.011236	0	0.011236
g__Gemella.1373	0.011236	0	0.011236
g__Propionibacterium.13731	0.011236	0	0.011236
g__Corynebacterium.13734	0.0573454	0.0251412	0.0322042
g__Propionibacterium.13735	0	0.0138889	-0.0138889
g__Propionibacterium.13743	0.00517226	0.0427686	-0.0375963
g__Corynebacterium.13744	0.0536853	0.000616688	0.0530686
g__Ruminococcus.1375	0	0.0138889	-0.0138889
g__Oscillospira.13755	0.0224719	0	0.0224719
g__Propionibacterium.13756	0.011236	0	0.011236
g__Bacteroides.13761	0.011236	0	0.011236
g__Alistipes.13762	0	0.0138889	-0.0138889
g__Streptococcus.13763	0.011236	0	0.011236
g__Alistipes.13767	0	0.0138889	-0.0138889
g__Propionibacterium.13768	0.0224719	0	0.0224719
f__Neisseriaceae.1377	0.000669771	0.0816775	-0.0810077
g__Pedobacter.13770	0	0.0138889	-0.0138889
g__Prevotella.13772	0.011236	0	0.011236
g__Propionibacterium.13773	0.0898876	0	0.0898876
g__Actinomyces.13774	0.011236	0	0.011236
g__Propionibacterium.13775	0.0177231	0.00658632	0.0111368
g__Propionibacterium.13778	0	0.0138889	-0.0138889
g__Haemophilus.13782	0	0.0138889	-0.0138889
g__Propionibacterium.13795	0	0.0138889	-0.0138889
g__Propionibacterium.13797	0.0068933	0.010736	-0.00384269
g__Corynebacterium.13798	0.0231925	0.0134435	0.00974904
g__Prevotella.138	0	0.0138889	-0.0138889
g__Streptococcus.13806	0.011236	0	0.011236
g__Bacteroides.1381	0	0.0277778	-0.0277778
g__Propionibacterium.13811	0	0.0138889	-0.0138889
g__Propionibacterium.13812	0	0.0138889	-0.0138889
g__Propionibacterium.13813	0	0.0138889	-0.0138889
g__Propionibacterium.13814	0.0188756	0.0322233	-0.0133477
g__Anaerococcus.13815	0.0337079	0	0.0337079
g__Propionibacterium.13818	0	0.0138889	-0.0138889
g__Corynebacterium.1382	0.0198644	0.00161162	0.0182527
g__Parabacteroides.13820	0.000751342	0.0402736	-0.0395222
o__Actinomycetales.13821	0.00400923	0.00893303	-0.0049238
g__Staphylococcus.13822	0.0605638	0.0135928	0.046971
g__Gemella.1383	0.011236	0	0.011236
g__Streptococcus.13833	0.011236	0	0.011236
g__Lactobacillus.13835	0	0.0138889	-0.0138889
g__Propionibacterium.13836	0.0207315	0.0299291	-0.00919762
f__ClostridialesFamilyXI.IncertaeSedis.1384	0.0224719	0	0.0224719
g__Staphylococcus.13840	0	0.0138889	-0.0138889
g__Propionibacterium.13843	0	0.0138889	-0.0138889
g__Gemella.13844	0.0337079	0	0.0337079
g__Propionibacterium.13848	0.011236	0	0.011236
g__Staphylococcus.13852	0.0231911	0.164353	-0.141162
g__Haemophilus.13855	0	0.0138889	-0.0138889
g__Propionibacterium.13859	0.0285535	0.040979	-0.0124255
g__Corynebacterium.1386	0	0.0138889	-0.0138889
g__Propionibacterium.13861	0.0224719	0	0.0224719
g__Staphylococcus.13867	0.0131218	0.0169644	-0.00384256
g__Moryella.13871	0.011236	0	0.011236
g__Propionibacterium.13873	0.0224719	0	0.0224719
g__Propionibacterium.13874	0	0.0277778	-0.0277778
g__Bacteroides.13877	0.011236	0	0.011236
g__Prevotella.13884	0.011236	0	0.011236
g__Neisseria.13888	0.011236	0	0.011236
g__Corynebacterium.13893	0.0192517	0.00199024	0.0172615
g__Bacillus.13896	0.000209381	0.0136301	-0.0134207
g__Streptococcus.13897	0.00855367	0.0725512	-0.0639976
g__Tannerella.13898	0	0.0138889	-0.0138889
g__Prevotella.139	0	0.0138889	-0.0138889
g__Propionibacterium.13902	0.011236	0	0.011236
g__Propionibacterium.13906	0.011236	0	0.011236
g__Bacteroides.13909	0	0.0277778	-0.0277778
f__Corynebacteriaceae.13912	0.16574	0.0247982	0.140942
g__Streptococcus.13918	0.0041298	0.00878399	-0.00465419
g__Selenomonas.1392	0.0078306	0.00420939	0.00362121
f__Corynebacteriaceae.1393	0.216357	0.0520488	0.164308
g__Corynebacterium.13930	0.0067978	0.0109721	-0.0041743
g__Propionibacterium.13934	0.0224719	0	0.0224719
g__Propionibacterium.13935	0.011236	0	0.011236
g__Parabacteroides.13936	0.0449438	0	0.0449438
g__Rothia.13943	0	0.0277778	-0.0277778
g__Stenotrophomonas.13944	0.000886218	0.0383803	-0.0374941
g__Propionibacterium.13947	0.00979866	0.0234983	-0.0136997
g__Streptococcus.13952	0	0.0416667	-0.0416667
g__Staphylococcus.13955	0.028773	0.0203267	0.00844635
g__Prevotella.13959	0	0.0138889	-0.0138889
g__Neisseria.1396	0.011236	0	0.011236
g__Propionibacterium.13961	0.0224719	0	0.0224719
g__Rothia.13966	0.0162881	0.00382195	0.0124661
g__Corynebacterium.13969	0.0469575	0.0397998	0.00715775
g__Propionibacterium.13971	0.000166411	0.0273664	-0.0272
g__Bacteroides.13972	0.011236	0	0.011236
g__Propionibacterium.13973	0	0.0138889	-0.0138889
g__Streptococcus.13974	0.011236	0	0.011236
g__Propionibacterium.13977	0.0224719	0	0.0224719
g__Corynebacterium.13978	0.0323604	0.000555185	0.0318053
g__Lautropia.1398	0.0337079	0	0.0337079
g__Propionibacterium.13981	0	0.0138889	-0.0138889
g__Anaerococcus.13984	0	0.0138889	-0.0138889
g__Propionibacterium.13985	0	0.0138889	-0.0138889
g__Streptococcus.13986	0	0.0138889	-0.0138889
g__Clostridium.1399	0.00959689	0.015915	-0.00631806
g__Propionibacterium.13991	0.00537903	0.00723981	-0.00186078
g__Corynebacterium.13993	0.0224719	0	0.0224719
g__Propionibacterium.13995	0.0249044	0.00362737	0.021277
g__Bacteroides.14	0.134552	0.00328473	0.131268
g__Prevotella.140	0.0224719	0	0.0224719
f__Neisseriaceae.14002	0.0127847	0.0172423	-0.00445762
g__Propionibacterium.14004	0.0224719	0	0.0224719
g__Propionibacterium.14005	0.011236	0	0.011236
g__Propionibacterium.14009	0.014106	0.00517059	0.00893543
g__Subdoligranulum.1401	0.0410882	0.0011915	0.0398967
g__Propionibacterium.14011	0.0337079	0	0.0337079
g__Streptococcus.14012	0	0.0138889	-0.0138889
g__Bacteroides.14013	0.011236	0	0.011236
g__Propionibacterium.14014	0.0148426	0.00471531	0.0101273
g__Corynebacterium.14015	0	0.0138889	-0.0138889
g__Propionibacterium.14018	0.00205592	0.0113475	-0.00929162
g__Staphylococcus.14021	0.0118732	0.0179934	-0.00612022
g__Propionibacterium.14026	0	0.0277778	-0.0277778
f__Corynebacteriaceae.14028	0.155343	0.0128841	0.142459
g__Geobacter.1403	0.000744323	0.0129688	-0.0122245
g__Actinomyces.14032	0	0.0138889	-0.0138889
g__Propionibacterium.14034	0.011236	0	0.011236
g__Corynebacterium.1404	0.119443	0.0917718	0.027671
g__Actinomyces.14040	0.011236	0	0.011236
g__Propionibacterium.14041	0	0.0138889	-0.0138889
g__Corynebacterium.14042	0.0254184	0.0380245	-0.0126062
g__Propionibacterium.14050	0.00358716	0.00945476	-0.0058676
g__Propionibacterium.14056	0	0.0138889	-0.0138889
g__Bacteroides.14061	0	0.0138889	-0.0138889
g__Propionibacterium.14063	0.0359115	0.0150323	0.0208792
f__Prevotellaceae.14066	0.011236	0	0.011236
g__Propionibacterium.14069	0	0.0138889	-0.0138889
g__Actinomyces.1407	0.000523564	0.0132417	-0.0127181
g__Propionibacterium.14076	0.0224719	0	0.0224719
g__Simonsiella.1408	0.011236	0	0.011236
g__Propionibacterium.14080	0.011236	0	0.011236
g__Actinomyces.14087	0.011236	0	0.011236
g__Streptococcus.141	0.0328234	0.0112367	0.0215867
g__Propionibacterium.14109	0.011236	0	0.011236
g__Moraxella.14114	0.0337079	0	0.0337079
g__Bacteroides.14116	0.00893435	0.0167339	-0.00779957
g__Propionibacterium.14120	0	0.0138889	-0.0138889
o__Actinomycetales.14124	0.00627218	0.0122715	-0.00599936
g__Staphylococcus.14127	0.0368116	0.00251308	0.0342985
f__Ruminococcaceae.1413	0	0.0138889	-0.0138889
g__Propionibacterium.14130	0.0224719	0	0.0224719
g__Propionibacterium.14138	0	0.0138889	-0.0138889
f__Corynebacteriaceae.1414	0.20348	0.0245596	0.178921
g__Streptococcus.14145	0.0224719	0	0.0224719
f__Alcaligenaceae.14151	0.00566063	0.00689172	-0.00123109
g__Propionibacterium.14152	0.00722323	0.0282736	-0.0210504
g__Corynebacterium.14156	0	0.0138889	-0.0138889
g__Propionibacterium.14159	0.011236	0	0.011236
g__Propionibacterium.14162	0	0.0138889	-0.0138889
g__Ralstonia.1417	0	0.0138889	-0.0138889
g__Prevotella.14171	0.0289859	0.00194561	0.0270403
g__Streptococcus.14173	0.011236	0	0.011236
g__Atopobium.14174	0.00590199	0.00659337	-0.000691373
f__Corynebacteriaceae.14175	0.267912	0.0288602	0.239051
g__Corynebacterium.1418	0.0561798	0	0.0561798
g__Corynebacterium.14187	0.0449438	0	0.0449438
g__Gemella.1419	0.00205191	0.0113525	-0.00930058
o__Actinomycetales.14190	0.00400984	0.00893228	-0.00492244
g__Propionibacterium.14191	0.0048121	0.0218295	-0.0170174
g__Propionibacterium.14193	0.0391972	0.00177585	0.0374214
g__Propionibacterium.14194	0.011236	0	0.011236
g__Propionibacterium.14195	0.0224719	0	0.0224719
p__SR1.142	0.011236	0	0.011236
g__Anaerococcus.14203	0.011236	0	0.011236
g__Peptoniphilus.14206	0.000308153	0.027016	-0.0267078
g__Propionibacterium.14207	0	0.0138889	-0.0138889
g__Parabacteroides.14209	0	0.0138889	-0.0138889
g__Pseudoclavibacter.14213	0	0.0138889	-0.0138889
g__Propionibacterium.14215	0.0192065	0.00201823	0.0171882
g__Staphylococcus.14217	0.00290411	0.0102991	-0.00739498
g__Rothia.14218	0.011236	0	0.011236
g__Faecalibacterium.14219	0	0.0138889	-0.0138889
g__Corynebacterium.1422	0.0428153	0.0152044	0.0276109
f__Corynebacteriaceae.14220	0.00632636	0.0121376	-0.00581125
g__Propionibacterium.14223	0.011236	0	0.011236
g__Corynebacterium.14224	0.0224719	0	0.0224719
g__Corynebacterium.1423	0	0.0277778	-0.0277778
g__Corynebacterium.14231	0.0224719	0	0.0224719
g__Propionibacterium.14232	0.011236	0	0.011236
g__Neisseria.14235	0.0224719	0	0.0224719
g__Propionibacterium.14241	0.011236	0	0.011236
g__Prevotella.14245	0.011236	0	0.011236
p__SR1.14246	0.011236	0	0.011236
g__Granulicatella.14255	0	0.0138889	-0.0138889
g__Bacteroides.14259	0.021007	0.017391	0.00361602
g__Bacteroides.14261	0.011236	0	0.011236
f__Intrasporangiaceae.14262	0.011236	0	0.011236
g__Corynebacterium.14265	0.0579385	0.0442688	0.0136697
g__Granulicatella.14266	0.0250657	0.0035609	0.0215048
g__Prevotella.14267	0	0.0138889	-0.0138889
o__Actinomycetales.14270	0.0654427	0.00466509	0.0607776
g__Neisseria.14281	0.0076675	0.00441101	0.0032565
g__Staphylococcus.14282	0.0135409	0.0679306	-0.0543897
g__Propionibacterium.14285	0	0.0138889	-0.0138889
g__Corynebacterium.14287	0.0224719	0	0.0224719
g__Sneathia.1429	0.011236	0	0.011236
g__Propionibacterium.14290	0.011236	0	0.011236
g__Propionibacterium.14296	0	0.0138889	-0.0138889
g__Streptococcus.143	0.024854	0.0154889	0.00936509
g__Propionibacterium.14300	0.011208	0.0069617	0.00424635
g__Propionibacterium.14304	0.0230824	0.00875619	0.0143262
g__Corynebacterium.1431	0.0623737	0.0954966	-0.0331229
g__Neisseria.14314	0.0419935	0.000911719	0.0410818
g__Propionibacterium.14316	0.00406013	0.00887011	-0.00480998
g__Actinomyces.14317	0	0.0138889	-0.0138889
g__Streptococcus.1432	0.011236	0	0.011236
f__Lachnospiraceae.14321	0.00839925	0.00350648	0.00489276
f__Corynebacteriaceae.14329	0.103147	0.00979148	0.0933552
g__Ralstonia.14333	0.0084729	0.00341544	0.00505745
g__Veillonella.14334	0.011236	0	0.011236
g__Propionibacterium.14335	0.0337079	0	0.0337079
g__Propionibacterium.14336	0.0121551	0.00637634	0.0057788
f__Ruminococcaceae.1434	0.00469984	0.00807937	-0.00337953
g__Prevotella.14341	0.011236	0	0.011236
g__Leptotrichia.14349	0	0.0138889	-0.0138889
f__Lachnospiraceae.1435	0.00193573	0.0114961	-0.00956038
g__Corynebacterium.14351	0.0520521	0.00939428	0.0426579
g__Propionibacterium.14354	0.0603202	0.0853258	-0.0250056
g__Propionibacterium.14355	0.0108721	0.0470459	-0.0361738
g__Propionibacterium.14357	0	0.0138889	-0.0138889
o__Bacteroidales.14358	0.011236	0	0.011236
g__Staphylococcus.1436	0.00463299	0.0330763	-0.0284433
g__Parabacteroides.14361	0	0.0277778	-0.0277778
g__Bacteroides.14362	0	0.0277778	-0.0277778
g__Propionibacterium.14363	0.011236	0	0.011236
g__Mycobacterium.14364	0	0.0138889	-0.0138889
g__Propionibacterium.14365	0.000782062	0.0258443	-0.0250623
g__Propionibacterium.14367	0.0102585	0.00120828	0.00905019
g__Oscillospira.14372	0.011236	0	0.011236
g__Staphylococcus.14374	0.011236	0	0.011236
g__Propionibacterium.14379	0.00919327	0.0164139	-0.00722059
g__Staphylococcus.1438	0.00426897	0.00861197	-0.00434301
g__Streptococcus.14380	0.011236	0	0.011236
g__Corynebacterium.14382	0	0.0138889	-0.0138889
g__Streptococcus.14386	0.0224719	0	0.0224719
g__Corynebacterium.14387	0.00536822	0.0422841	-0.0369159
g__Propionibacterium.14389	0	0.0138889	-0.0138889
g__Blautia.1439	0.00654394	0.00579985	0.000744086
g__Propionibacterium.14392	0.0198321	0.00163155	0.0182005
o__Bacillales.14393	0	0.0138889	-0.0138889
g__Propionibacterium.14395	0.011236	0	0.011236
g__Blautia.14396	0.00154164	0.0239665	-0.0224249
f__Ruminococcaceae.14398	0	0.0138889	-0.0138889
g__Alistipes.144	0.0251831	0.007025	0.0181582
g__Ralstonia.1440	0.011236	0	0.011236
g__Bacteroides.14403	0	0.0138889	-0.0138889
g__Streptococcus.14417	0.011236	0	0.011236
g__Propionibacterium.14418	0	0.0138889	-0.0138889
g__Propionibacterium.14421	0	0.0138889	-0.0138889
g__Propionibacterium.14425	0	0.0138889	-0.0138889
g__Propionibacterium.14426	0.011236	0	0.011236
g__Corynebacterium.14427	0.0327298	0.000402982	0.0323269
g__Kocuria.1443	0.011236	0	0.011236
g__Propionibacterium.14434	0.011236	0	0.011236
g__Corynebacterium.14435	0.104075	0.0281982	0.0758772
g__Propionibacterium.14439	0.0224719	0	0.0224719
f__Corynebacteriaceae.14445	0.0572119	0.00420435	0.0530075
g__Corynebacterium.1445	0.0645685	0.0117365	0.052832
g__Lactobacillus.14450	0	0.0138889	-0.0138889
g__Propionibacterium.14452	0.0224719	0	0.0224719
f__Ruminococcaceae.14456	0	0.0138889	-0.0138889
g__Propionibacterium.1446	0.0127485	0.0120192	0.000729245
g__Propionibacterium.14469	0.00245833	0.0108501	-0.00839179
g__Prevotella.1447	0.011236	0	0.011236
g__Capnocytophaga.14470	0.011236	0	0.011236
g__Propionibacterium.14474	0.011236	0	0.011236
g__Streptococcus.14477	0.011236	0	0.011236
g__Propionibacterium.1448	0	0.0138889	-0.0138889
g__Propionibacterium.14486	0.011236	0	0.011236
o__Myxococcales.14487	0.011236	0	0.011236
o__Actinomycetales.14490	0.00223826	0.0111222	-0.0088839
f__Neisseriaceae.14495	0.011236	0	0.011236
f__Veillonellaceae.14497	0	0.0138889	-0.0138889
g__Propionibacterium.14498	0.0169533	0.00341079	0.0135425
g__Streptococcus.14499	0.011236	0	0.011236
g__Corynebacterium.145	0.191756	0.00144095	0.190315
g__Corynebacterium.14501	0.0850688	0.0202406	0.0648282
f__Actinomycetaceae.14504	0.011236	0	0.011236
g__Streptococcus.14505	0	0.0138889	-0.0138889
g__Granulicatella.14507	0.011236	0	0.011236
g__Porphyromonas.14509	0	0.0138889	-0.0138889
g__Propionibacterium.14514	0.0224719	0	0.0224719
g__Propionibacterium.14516	0.00454594	0.0248088	-0.0202629
g__Streptococcus.14519	0.00617914	0.00625078	-7.16447e-05
g__Propionibacterium.14520	0.00774886	0.00909966	-0.0013508
g__Blautia.14526	0.0148103	0.00473528	0.010075
g__Anaerococcus.1453	0.00464615	0.0162915	-0.0116453
g__Staphylococcus.14530	0.0865582	0.0208101	0.0657481
g__Corynebacterium.14531	0.072466	0.0344737	0.0379923
g__Propionibacterium.14535	0.011236	0	0.011236
g__Propionibacterium.14537	0	0.0416667	-0.0416667
g__Dialister.14539	0.011236	0	0.011236
g__Prevotella.1454	0.011236	0	0.011236
g__Neisseria.14542	0.011236	0	0.011236
g__Propionibacterium.14549	0.011236	0	0.011236
g__Corynebacterium.1455	0.220041	0.0210635	0.198978
g__Corynebacterium.14551	0.046406	0.0676371	-0.0212311
g__Propionibacterium.14552	0	0.0277778	-0.0277778
g__Veillonella.14561	0	0.0138889	-0.0138889
g__Propionibacterium.14562	0.011236	0	0.011236
o__Clostridiales.1457	0.0224719	0	0.0224719
g__Corynebacterium.14571	0.0028113	0.0104138	-0.00760251
g__Propionibacterium.14572	0	0.0138889	-0.0138889
g__Propionibacterium.14573	0.0224719	0	0.0224719
g__Propionibacterium.14575	0.011236	0	0.011236
g__Selenomonas.14577	0.011236	0	0.011236
g__Streptococcus.14579	0	0.0277778	-0.0277778
g__Streptococcus.14581	0.0224719	0	0.0224719
g__Capnocytophaga.14582	0.00524513	0.00740533	-0.00216021
g__Corynebacterium.14584	0.0437959	0.00918473	0.0346112
g__Anaerococcus.14587	0.0240539	0.0193667	0.00468721
g__Fusobacterium.14588	0	0.0277778	-0.0277778
g__Selenomonas.14593	0	0.0138889	-0.0138889
o__EW055.146	0.00348062	0.0469507	-0.0434701
o__Clostridiales.1460	0.011236	0	0.011236
g__Faecalibacterium.14601	0.011236	0	0.011236
g__Corynebacterium.14603	0.125612	0.155805	-0.0301929
g__Prevotella.14604	0.011236	0	0.011236
g__Ruminococcus.14607	0	0.0138889	-0.0138889
g__Propionibacterium.1461	0.0293256	0.00965295	0.0196726
g__Capnocytophaga.14613	0.00150445	0.0120292	-0.0105248
g__Capnocytophaga.14616	0	0.0138889	-0.0138889
g__Anaerococcus.1462	0.0224719	0	0.0224719
g__Capnocytophaga.1463	0.011236	0	0.011236
g__Propionibacterium.14630	0	0.0277778	-0.0277778
g__Propionibacterium.14631	0	0.0138889	-0.0138889
g__Propionibacterium.14634	0.011236	0	0.011236
f__Lachnospiraceae.14635	0.00540579	0.00720673	-0.00180094
g__Propionibacterium.14640	0	0.0138889	-0.0138889
g__Granulicatella.14642	0.0254225	0.00341389	0.0220086
o__Actinomycetales.14647	0.011236	0	0.011236
g__Propionibacterium.14651	0	0.0138889	-0.0138889
g__Porphyromonas.14656	0.011236	0	0.011236
o__Clostridiales.1466	0	0.0138889	-0.0138889
g__Lactobacillus.14663	0	0.0555556	-0.0555556
g__Propionibacterium.14667	0	0.0277778	-0.0277778
g__Propionibacterium.14668	0	0.0277778	-0.0277778
g__Ruminococcus.14669	0.011236	0	0.011236
g__Propionibacterium.14678	0.011236	0	0.011236
g__Streptococcus.14683	0.00685785	0.00965036	-0.00279251
g__Staphylococcus.14684	0.00601002	0.102713	-0.0967028
g__Clostridium.14685	0	0.0138889	-0.0138889
g__Propionibacterium.14688	0.0449438	0	0.0449438
g__Propionibacterium.1469	0	0.0694444	-0.0694444
g__Corynebacterium.14691	0.195506	0.0633331	0.132173
g__Raoultella.14694	0.103347	0.00682605	0.0965214
g__Peptoniphilus.14697	0.103918	0.147669	-0.0437511
g__Anaerococcus.147	0.308121	0.19499	0.113131
g__Campylobacter.1470	0.011236	0	0.011236
g__Streptococcus.14707	0.011236	0	0.011236
f__ClostridialesFamilyXI.IncertaeSedis.14708	0.0192552	0.00198812	0.0172671
g__Granulicatella.1471	0.0313249	0.0122893	0.0190356
Root.14710	0	0.0138889	-0.0138889
g__Propionibacterium.14713	0	0.0138889	-0.0138889
g__Actinomyces.14714	0.00196142	0.0114644	-0.00950294
g__Gemella.1472	0.0449438	0	0.0449438
g__Propionibacterium.14721	0.0224719	0	0.0224719
g__Propionibacterium.14722	0.0157554	0.0041512	0.0116042
o__Actinomycetales.14723	0	0.0277778	-0.0277778
g__Propionibacterium.14724	0.00281012	0.0208305	-0.0180204
g__Anaerococcus.14725	0.029966	0.00154177	0.0284243
g__Neisseria.14726	0	0.0277778	-0.0277778
g__Corynebacterium.14727	0.214687	0.0331658	0.181521
g__Pantoea.1473	0.00106598	0.0628561	-0.0617901
g__Propionibacterium.14733	0.011236	0	0.011236
g__Propionibacterium.14734	0.0193059	0.0019568	0.0173491
g__Chryseobacterium.1474	0	0.0416667	-0.0416667
g__Propionibacterium.14741	0	0.0138889	-0.0138889
g__Actinomyces.14744	0.011236	0	0.011236
g__Eubacterium.14745	0.011236	0	0.011236
g__Bacteroides.14746	0.00292098	0.0205565	-0.0176355
g__Actinomyces.1475	0	0.0138889	-0.0138889
g__Prevotella.14754	0.0224719	0	0.0224719
g__Leptotrichia.14764	0.011236	0	0.011236
g__Propionibacterium.14765	0	0.0138889	-0.0138889
g__Peptoniphilus.14766	0.0488382	0.0315881	0.0172502
g__Propionibacterium.14778	0.00522055	0.00743571	-0.00221516
g__Corynebacterium.14783	0.0886958	0.00877529	0.0799205
g__Rothia.14788	0.000728792	0.012988	-0.0122592
g__Streptococcus.14790	0	0.0138889	-0.0138889
g__Prevotella.14792	0	0.0138889	-0.0138889
f__Corynebacteriaceae.14795	0.17034	0.0609042	0.109435
g__Propionibacterium.14799	0	0.0138889	-0.0138889
g__Porphyromonas.148	0.00215743	0.0112221	-0.00906465
g__Staphylococcus.14803	0.011236	0	0.011236
g__Selenomonas.14804	0	0.0138889	-0.0138889
g__Leptotrichia.14805	0	0.0138889	-0.0138889
g__Vogesella.14809	0.011236	0	0.011236
g__Micrococcus.14813	0.0149583	0.00928766	0.00567065
g__Gemella.14814	0	0.0138889	-0.0138889
f__Pasteurellaceae.14816	0	0.0138889	-0.0138889
g__Staphylococcus.14819	0.00845489	0.0728361	-0.0643812
g__Roseburia.14821	0	0.0416667	-0.0416667
g__Parabacteroides.14823	0.0224719	0	0.0224719
g__Campylobacter.14824	0.0158248	0.0221055	-0.00628069
g__Propionibacterium.14831	0.0105748	0.0190634	-0.00848859
g__Propionibacterium.14838	0	0.0138889	-0.0138889
g__Propionibacterium.14839	0.0022327	0.011129	-0.00889633
f__Corynebacteriaceae.14849	0.0856892	0.0459287	0.0397605
g__Leptotrichia.1485	0	0.0416667	-0.0416667
g__Corynebacterium.14852	0.215974	0.0165914	0.199383
g__Actinomyces.14853	0.011236	0	0.011236
g__Prevotella.14854	0.011236	0	0.011236
g__Bacteroides.1486	0.000317451	0.0404895	-0.040172
g__Propionibacterium.14860	0	0.0277778	-0.0277778
g__Porphyromonas.14863	0.00668099	0.00563044	0.00105056
g__Propionibacterium.14865	0	0.0416667	-0.0416667
g__Streptococcus.14866	0	0.0138889	-0.0138889
g__Lactobacillus.14870	0	0.0138889	-0.0138889
g__Propionibacterium.14872	0.011236	0	0.011236
g__Catenibacterium.14877	0.00222463	0.033417	-0.0311924
f__Carnobacteriaceae.1488	0.00412173	0.0113414	-0.0072197
g__Streptococcus.14880	0.0374581	0.0727426	-0.0352845
g__Streptococcus.14881	0	0.0138889	-0.0138889
g__Propionibacterium.14884	0.0163071	0.00381019	0.0124969
g__Staphylococcus.14886	0.0328979	0.0115116	0.0213863
f__Sphingomonadaceae.1489	0.011236	0	0.011236
g__Roseburia.14891	0.0203407	0.00131718	0.0190236
Root.14892	0.00202874	0.0227623	-0.0207336
g__Streptococcus.14899	0.00599906	0.00647338	-0.000474322
g__Prevotella.149	0.011236	0	0.011236
o__Actinomycetales.14907	0.0314884	0.0183127	0.0131757
f__Sphingomonadaceae.1491	0.00534378	0.0211723	-0.0158285
g__Neisseria.14910	0.011236	0	0.011236
g__Corynebacterium.14911	0.0774226	0.00192603	0.0754965
g__Actinomyces.14919	0.0155549	0.00427508	0.0112798
g__Tannerella.14923	0.011236	0	0.011236
g__Bacteroides.14926	0.0224719	0	0.0224719
g__Propionibacterium.14927	0	0.0277778	-0.0277778
g__Staphylococcus.14928	0	0.0138889	-0.0138889
g__Haemophilus.1493	0	0.0277778	-0.0277778
g__Propionibacterium.14930	0.0224719	0	0.0224719
g__Veillonella.14932	0.011236	0	0.011236
g__Corynebacterium.14933	0.0409105	0.0113247	0.0295858
g__Selenomonas.14935	0	0.0138889	-0.0138889
o__Actinomycetales.14939	0.011236	0	0.011236
f__Nostocaceae.1494	0	0.0277778	-0.0277778
f__Lachnospiraceae.14949	0	0.0277778	-0.0277778
Root.14950	0.000675659	0.0391611	-0.0384854
f__Moraxellaceae.14951	0.011236	0	0.011236
g__Propionibacterium.14953	0.0224719	0	0.0224719
g__Actinomyces.14956	0	0.0138889	-0.0138889
g__Veillonella.14961	0	0.0138889	-0.0138889
g__Actinomyces.14962	0	0.0277778	-0.0277778
o__Clostridiales.14965	0	0.0138889	-0.0138889
f__Alcaligenaceae.14966	0	0.0277778	-0.0277778
f__Corynebacteriaceae.14968	0.0848981	0.0022285	0.0826696
g__Parabacteroides.14969	0	0.0138889	-0.0138889
g__Anaerococcus.14970	0.0337079	0	0.0337079
g__Corynebacterium.14973	0.0808989	0.0433761	0.0375228
g__Propionibacterium.14975	0.0224719	0	0.0224719
g__Haemophilus.14976	0.00404748	0.0266573	-0.0226098
g__Propionibacterium.14982	0.011236	0	0.011236
g__Staphylococcus.14984	0.0449438	0	0.0449438
g__Propionibacterium.14985	0.011236	0	0.011236
g__Propionibacterium.14994	0.00698843	0.00525042	0.00173801
g__Actinomyces.14996	0.011236	0	0.011236
g__Haemophilus.15	0.110215	0.0332612	0.0769533
o__Streptophyta.150	0.00505789	0.186487	-0.181429
g__Prevotella.15003	0	0.0138889	-0.0138889
g__Propionibacterium.15005	0.011236	0	0.011236
g__Actinomyces.15009	0	0.0138889	-0.0138889
g__Propionibacterium.15010	0.00845096	0.00688514	0.00156582
g__Propionibacterium.15015	0.0040902	0.0340828	-0.0299926
g__Streptococcus.15016	0.0224719	0	0.0224719
g__Ruminococcus.15022	0.011236	0	0.011236
o__Actinomycetales.15026	0.109884	0.00770945	0.102175
g__Propionibacterium.15029	0	0.0138889	-0.0138889
g__Gemella.15033	0.011236	0	0.011236
g__Streptococcus.15034	0	0.0138889	-0.0138889
g__Propionibacterium.15037	0.0342453	0.00661226	0.0276331
g__Corynebacterium.15043	0.125833	0.0663494	0.0594839
Root.15046	0	0.0277778	-0.0277778
g__Blautia.15051	0.00822005	0.00880844	-0.000588387
g__Rothia.15052	0.00163479	0.0474724	-0.0458377
g__Propionibacterium.15056	0.0224719	0	0.0224719
g__Prevotella.15058	0.011236	0	0.011236
g__Corynebacterium.15064	0.0120301	0.0962405	-0.0842104
Root.15065	0.00082247	0.120425	-0.119603
g__Veillonella.15066	0.00960291	0.00201862	0.00758429
g__Staphylococcus.15072	0.0529722	0.0595205	-0.00654831
g__Propionibacterium.15077	0.0449438	0	0.0449438
g__Propionibacterium.15079	0	0.0138889	-0.0138889
g__Actinomyces.15087	0	0.0416667	-0.0416667
f__Corynebacteriaceae.15088	0.134102	0.0327579	0.101344
g__Propionibacterium.15090	0.011236	0	0.011236
g__Bacteroides.15092	0	0.0138889	-0.0138889
g__Corynebacterium.15093	0.0211926	0.020627	0.000565639
g__Actinomyces.15096	0.0104051	0.00102701	0.0093781
g__Corynebacterium.15097	0	0.0138889	-0.0138889
g__Prevotella.151	0.00210558	0.0112862	-0.00918057
g__Propionibacterium.1510	0	0.0138889	-0.0138889
g__Corynebacterium.15102	0.00522007	0.0319878	-0.0267677
g__Actinobacillus.15104	0	0.0138889	-0.0138889
g__Aggregatibacter.15105	0.00803001	0.00396291	0.0040671
g__Propionibacterium.15108	0	0.0138889	-0.0138889
f__Porphyromonadaceae.1511	0	0.0138889	-0.0138889
g__Corynebacterium.15110	0.0511287	0.00671086	0.0444179
g__Staphylococcus.15111	0.0169851	0.0344521	-0.017467
g__Propionibacterium.15112	0	0.0277778	-0.0277778
g__Propionibacterium.15116	0.011236	0	0.011236
g__Propionibacterium.15119	0.0182227	0.00262627	0.0155964
g__Corynebacterium.15120	0.0254942	0.00338435	0.0221098
g__Propionibacterium.15121	0.00195973	0.0114665	-0.00950673
g__Propionibacterium.15131	0.011236	0	0.011236
g__Williamsia.15132	0.011236	0	0.011236
g__Bacteroides.15133	0.011236	0	0.011236
g__Veillonella.15136	0.011236	0	0.011236
g__Corynebacterium.15139	0.119526	0.0166773	0.102849
g__Lactobacillus.15140	0	0.0138889	-0.0138889
g__Propionibacterium.15145	0.011236	0	0.011236
g__Propionibacterium.15146	0.0224719	0	0.0224719
g__Corynebacterium.15151	0.0337079	0	0.0337079
g__Propionibacterium.15159	0.011236	0	0.011236
g__Propionibacterium.15165	0	0.0277778	-0.0277778
g__Propionibacterium.15168	0.011236	0	0.011236
o__Actinomycetales.15175	0	0.0138889	-0.0138889
g__Prevotella.15177	0.011236	0	0.011236
g__Streptococcus.15181	0.00229298	0.022109	-0.019816
g__Haemophilus.15183	0.0142952	0.0101073	0.00418785
g__Propionibacterium.15184	0.0224719	0	0.0224719
g__Corynebacterium.15185	0.0253676	0.00343651	0.0219311
g__Megasphaera.15186	0	0.0277778	-0.0277778
g__Alistipes.15190	0.00804277	0.00394713	0.00409565
f__Corynebacteriaceae.15195	0.307695	0.141222	0.166473
g__Gemella.15196	0.0072893	0.0048785	0.0024108
g__Bacteroides.152	0.00572202	0.0484825	-0.0427605
g__Actinomyces.1520	0.00434729	0.00851515	-0.00416786
g__Streptococcus.15204	0.011236	0	0.011236
g__Propionibacterium.15207	0.00244266	0.0326085	-0.0301658
g__Corynebacterium.15209	0.137153	0.000847657	0.136305
g__Gemella.1521	0.011236	0	0.011236
g__Corynebacterium.15211	0	0.0277778	-0.0277778
g__Propionibacterium.15215	0.011236	0	0.011236
g__Propionibacterium.15217	0.011236	0	0.011236
g__Lachnospira.15219	0.00837034	0.00354222	0.00482812
g__Propionibacterium.15223	0.00661303	0.00571445	0.000898573
g__Subdoligranulum.15230	0.00680289	0.00547976	0.00132313
g__Rothia.15231	0.011236	0	0.011236
g__Bacteroides.15235	0.0337079	0	0.0337079
[truncated: 14,577 more rows]

## Sheet: Stool
Table S1B. The Specificity value of Stool
OTU_ID	Male	Female	Delta
g__Veillonella.10	0.000624823	0.0306731	-0.0300483
f__Lachnospiraceae.10002	0.0308055	0.0135227	0.0172828
g__Bacteroides.10005	0.0790174	0.092052	-0.0130346
g__Blautia.10008	0.163044	0.140844	0.0221994
f__Ruminococcaceae.10010	0	0.0108696	-0.0108696
c__Alphaproteobacteria.10016	0.0175	0.00183423	0.0156658
o__EW055.10018	0.0105263	0	0.0105263
g__Faecalibacterium.10029	0.126488	0.20476	-0.0782723
g__Faecalibacterium.10034	0.140776	0.0710522	0.069724
g__Bacteroides.10035	0.0746395	0.136789	-0.0621492
g__Oscillospira.10037	0.0194952	0.035021	-0.0155257
g__Prevotella.10039	0.0105263	0	0.0105263
g__Faecalibacterium.10048	0.00554278	0.0448086	-0.0392658
f__Alcaligenaceae.10057	0.084823	0.0900526	-0.00522958
g__Ruminococcus.10058	0.00110528	0.0823913	-0.081286
g__Ruminococcus.10059	0.01957	0.0174525	0.00211751
f__Ruminococcaceae.10060	0.010637	0.0324944	-0.0218573
f__Lachnospiraceae.10083	0.177552	0.0693452	0.108207
g__Bacteroides.10084	0.049938	0.0591513	-0.00921334
g__Alistipes.10089	0.261758	0.179933	0.0818252
g__Bifidobacterium.10090	0.0105263	0	0.0105263
g__Faecalibacterium.10091	0.0386548	0.0411611	-0.00250627
f__Lachnospiraceae.10093	0.0345214	0.0876582	-0.0531368
f__Catabacteriaceae.10097	0.0181474	0.00299999	0.0151474
g__Megamonas.1010	0	0.0326087	-0.0326087
g__Bacteroides.10101	0.238492	0.302038	-0.0635461
o__Clostridiales.10104	0.0115271	0.0345096	-0.0229825
g__Prevotella.10107	0.0105263	0	0.0105263
g__Faecalibacterium.1011	0.120106	0.0985908	0.0215156
f__Ruminococcaceae.1012	0.168825	0.111444	0.0573812
f__Lachnospiraceae.10120	0.0758499	0.00107915	0.0747708
g__Faecalibacterium.10121	0.0680846	0.00917378	0.0589108
g__Parabacteroides.10123	0.0893436	0.061242	0.0281016
g__Oscillospira.10128	0.0479774	0.0189608	0.0290167
g__Faecalibacterium.10136	0.0355703	0.140182	-0.104611
f__Ruminococcaceae.10137	0.0161966	0.0105893	0.00560737
f__Ruminococcaceae.10138	0.0132557	0.00805119	0.0052045
g__Faecalibacterium.10146	0.0868743	0.0113931	0.0754812
f__Ruminococcaceae.1016	0.0679656	0.0907648	-0.0227992
g__Bacteroides.10162	0.0180603	0.0310363	-0.012976
o__Clostridiales.10177	0.0911572	0.000821424	0.0903357
f__Ruminococcaceae.10178	0.0198937	0.0473276	-0.0274339
g__Oscillospira.1018	0.108568	0.00745657	0.101112
o__Bacteroidales.10192	0.0105263	0	0.0105263
g__Oscillospira.10199	0.298123	0.125319	0.172804
f__Victivallaceae.1020	0.0149337	0.0155709	-0.00063716
f__Ruminococcaceae.10203	0.0139361	0.0242909	-0.0103548
g__Ruminococcus.10209	0.00855446	0.0317004	-0.0231459
g__Prevotella.1021	0.0736842	0	0.0736842
Root.10213	0.00960927	0.0118165	-0.00220725
g__Oscillospira.10222	0.0395734	0.0316457	0.00792769
g__Oscillospira.10226	0.0823503	0.0302985	0.0520518
o__Bacteroidales.10236	0	0.0108696	-0.0108696
g__Oscillospira.1024	0.1571	0.0419806	0.115119
g__Parabacteroides.10245	0.050141	0.00672069	0.0434203
g__Roseburia.10263	0.113538	0.0923545	0.0211836
o__Bacteroidales.10278	0.0105263	0	0.0105263
g__Clostridium.10279	0.0189464	0.0298925	-0.0109461
g__Bacteroides.10285	0.115092	0.122316	-0.00722405
f__Lachnospiraceae.10288	0.0607692	0.00190517	0.058864
g__Alistipes.10289	0.0443761	0.0411334	0.00324273
g__Oscillospira.1029	0.0791669	0.101732	-0.0225653
g__Prevotella.10294	0.0315789	0	0.0315789
o__Clostridiales.10299	0.0315789	0	0.0315789
g__Atopobium.103	0.0105263	0	0.0105263
g__Clostridium.10308	0.0307754	0.0135414	0.017234
o__Bacteroidales.10310	0.0105263	0	0.0105263
o__Clostridiales.10311	0.032064	0.0212383	0.0108257
f__Carnobacteriaceae.10312	0	0.0108696	-0.0108696
o__Bacteroidales.10313	0.0105263	0	0.0105263
o__RF39.1032	0.0712261	0.00145043	0.0697757
f__Lachnospiraceae.10322	0.0376275	0.00878764	0.0288398
f__Ruminococcaceae.10333	0.0424124	0.0184523	0.0239602
g__Parabacteroides.10338	0	0.0217391	-0.0217391
g__Ruminococcus.10348	0.00304752	0.0464806	-0.0434331
g__Bacteroides.10349	0.0214879	0.0647679	-0.04328
g__Clostridium.1035	0.0331342	0.07252	-0.0393858
f__Ruminococcaceae.10351	0.015845	0.0108314	0.00501359
g__Bacteroides.10355	0.0256235	0.113433	-0.0878092
o__Bacteroidales.10358	0.0109191	0.0689162	-0.0579971
p__Firmicutes.10365	0	0.0217391	-0.0217391
g__Parabacteroides.10368	0.0223551	0.00317486	0.0191803
f__Ruminococcaceae.1037	0.0129784	0.116416	-0.103437
g__Bacteroides.10385	0.228604	0.16767	0.0609349
o__Bacteroidales.10394	0	0.0217391	-0.0217391
g__Prevotella.10396	0.0769105	0.00204529	0.0748652
g__Bacteroides.10409	0.0125366	0.00439687	0.00813972
g__Clostridium.1041	0.0621527	0.0993203	-0.0371676
f__Ruminococcaceae.10416	0	0.0326087	-0.0326087
g__Prevotella.10417	0.0970155	0.00255498	0.0944605
g__Faecalibacterium.10420	0.0177467	0.028818	-0.0110713
o__Bacteroidales.10425	0.0105263	0	0.0105263
g__Bacteroides.10428	0.241445	0.13878	0.102665
c__Betaproteobacteria.10430	0.0421844	0.00431514	0.0378693
g__Phascolarctobacterium.10432	0.0795614	0.0900233	-0.0104619
g__Parabacteroides.10436	0.165505	0.0341141	0.131391
g__Prevotella.10438	0.0103993	0.000131185	0.0102681
f__Clostridiaceae.10439	0.0238891	0.0545024	-0.0306133
o__Bacteroidales.10449	0.0347006	0.0148126	0.019888
o__Clostridiales.10463	0.016513	0.00468766	0.0118253
f__Lachnospiraceae.10464	0.0168321	0.00435813	0.012474
o__Clostridiales.10467	0.00530472	0.0487843	-0.0434796
g__Prevotella.10468	0	0.0108696	-0.0108696
g__Bacteroides.1047	0.0330941	0.010348	0.0227461
f__Lachnospiraceae.10480	0.00855288	0.0258147	-0.0172618
f__Ruminococcaceae.10481	0	0.0434783	-0.0434783
o__Clostridiales.10482	0.00803693	0.0201602	-0.0121233
g__Bacteroides.10485	0.0980841	0.298078	-0.199994
g__Prevotella.10487	0.0210526	0	0.0210526
f__Ruminococcaceae.1049	0.034957	0.069932	-0.034975
o__Clostridiales.10492	0.0735991	0.0054787	0.0681204
f__Lachnospiraceae.10494	0.0741471	0.115601	-0.0414537
f__Ruminococcaceae.10496	0.00763279	0.00597576	0.00165704
g__Parabacteroides.10498	0.0507375	0.010155	0.0405825
g__Faecalibacterium.10499	0.0147023	0.0833928	-0.0686906
g__Bacteroides.10506	0.0411128	0.0333773	0.00773542
Root.1051	0.0254816	0.00858288	0.0168987
g__Oscillospira.10510	0.105217	0.0127088	0.0925085
g__Corynebacterium.10512	0.0105263	0	0.0105263
g__Akkermansia.10513	0.0931648	0.281403	-0.188238
f__Ruminococcaceae.10517	0.0504361	0.119643	-0.0692068
o__Clostridiales.10521	0	0.0543478	-0.0543478
g__Ruminococcus.10524	0.0178522	0.255981	-0.238129
f__Porphyromonadaceae.1053	0.00828887	0.016033	-0.00774415
f__Catabacteriaceae.10543	0.0355638	0.0562335	-0.0206698
g__Prevotella.10544	0.0387499	0.0126019	0.026148
f__Porphyromonadaceae.10555	0.0067823	0.0147357	-0.00795337
g__Dialister.10566	0.122315	0.0844406	0.037874
o__Bacteroidales.10574	0.0210526	0	0.0210526
g__Bulleidia.1058	0.00373248	0.0357699	-0.0320374
g__Bacteroides.10581	0.142515	0.0752466	0.0672685
f__Turicibacteraceae.1059	0.135946	0.10543	0.0305159
o__Clostridiales.10591	0.0179792	0.0031737	0.0148055
o__CW040.106	0.0105263	0	0.0105263
g__Faecalibacterium.10606	0.0781847	0.161577	-0.083392
g__Parabacteroides.10616	0.0182259	0.0231986	-0.00497274
g__Faecalibacterium.10617	0.0155452	0.0600349	-0.0444897
g__Alistipes.10619	0.386838	0.260102	0.126737
g__Bacteroides.10630	0.0153609	0.129967	-0.114606
g__Blautia.1065	0.102271	0.0838338	0.0184375
f__Erysipelotrichaceae.1066	0.0821839	0.0704336	0.0117503
g__Alistipes.10664	0.0176857	0.0433026	-0.0256169
g__Bacteroides.10665	0.140046	0.110271	0.0297754
g__Streptococcus.10667	0	0.0326087	-0.0326087
f__Lachnospiraceae.10668	0.0564448	0.0661369	-0.00969206
g__Clostridium.1067	0.0644388	0.103695	-0.0392559
c__Alphaproteobacteria.10673	0.0152867	0.00297696	0.0123098
Root.10684	0.0385482	0.0254121	0.0131361
Root.10687	0.0204915	0.0152653	0.00522629
f__Lachnospiraceae.10692	0.0782906	0.00152824	0.0767624
o__Bacteroidales.10696	0	0.0108696	-0.0108696
g__Leptotrichia.107	0	0.0217391	-0.0217391
g__Clostridium.10700	0.0274529	0.0207997	0.00665321
o__Clostridiales.10713	0.00845601	0.0347465	-0.0262905
g__Faecalibacterium.10714	0.0975892	0.0642438	0.0333453
g__Odoribacter.10717	0.0105263	0	0.0105263
g__Clostridium.1072	0.102056	0.0125254	0.0895306
g__Megasphaera.10721	0.00638631	0.00427501	0.0021113
g__Bacteroides.10726	0.0443378	0.0566128	-0.0122749
f__Lachnospiraceae.1073	0.0825491	0.00978846	0.0727606
g__Clostridium.10731	0.0301116	0.0398112	-0.00969963
g__Bacteroides.10733	0.0432978	0.00385524	0.0394426
g__Alistipes.10745	0.0144618	0.0990318	-0.0845699
o__Bacteroidales.10746	0.0315789	0	0.0315789
Root.10769	0.00275075	0.0240874	-0.0213366
g__Prevotella.1077	0.0210526	0	0.0210526
o__Clostridiales.10770	0.0674696	0.018771	0.0486986
o__Clostridiales.10782	0.0499478	0.00454695	0.0454009
g__Bacteroides.10797	0.058687	0.0375229	0.0211641
g__Eikenella.108	0	0.0108696	-0.0108696
Root.10801	0	0.0108696	-0.0108696
o__Clostridiales.10805	0.0305338	0.00298721	0.0275466
g__Bacteroides.10813	0.102534	0.0563956	0.0461389
g__Oscillospira.10821	0.0522175	0.140362	-0.0881449
o__Clostridiales.10828	0.0105263	0	0.0105263
g__Prevotella.10835	0.0236259	0.019082	0.0045439
g__Faecalibacterium.10838	0.022316	0.116328	-0.0940122
g__Bacteroides.10839	0.159135	0.0861026	0.0730326
f__Lachnospiraceae.1084	0.0989784	0.0110468	0.0879316
o__Clostridiales.10843	0.0673455	0.00187011	0.0654754
g__Ruminococcus.10851	0.000516272	0.0103365	-0.00982019
g__Roseburia.10854	0.0849087	0.00225525	0.0826534
g__Ruminococcus.10855	0.0210526	0	0.0210526
o__Clostridiales.10857	0.0148866	0.046771	-0.0318845
g__Oscillospira.10860	0.0356978	0.0313092	0.00438857
o__Clostridiales.10865	0.0578478	0.0489527	0.00889515
g__Bacteroides.10868	0.0280006	0.0291292	-0.00112856
f__Lachnospiraceae.10875	0.209191	0.132649	0.0765423
g__Bacteroides.10876	0.0241395	0.100523	-0.0763832
g__Faecalibacterium.10883	0.0226801	0.102331	-0.0796511
f__Ruminococcaceae.10886	0.0105263	0	0.0105263
f__Ruminococcaceae.10892	0	0.0217391	-0.0217391
o__Clostridiales.10899	0.0133075	0.0148684	-0.0015609
g__Bulleidia.109	0.00957403	0.0118529	-0.00227887
c__Betaproteobacteria.10907	0.0311575	0.0220293	0.00912824
g__Prevotella.10912	0.0485538	0.00741426	0.0411395
f__Lachnospiraceae.10914	0.0388805	0.0585103	-0.0196298
f__Ruminococcaceae.10918	0.0423163	0.0584995	-0.0161833
g__Alistipes.10922	0.0105263	0	0.0105263
g__Bacteroides.10924	0.0105263	0	0.0105263
g__Anaerotruncus.10926	0.000779352	0.0402592	-0.0394798
g__Actinobacillus.1093	0	0.0108696	-0.0108696
f__Ruminococcaceae.10931	0.0382937	0.0829839	-0.0446902
g__Bacteroides.10938	0.215838	0.179297	0.036541
f__Lachnospiraceae.1096	0.265725	0.236043	0.0296821
g__Bacteroides.10967	0.0264828	0.0348147	-0.00833192
g__Bacteroides.10972	0.00678301	0.0582132	-0.0514302
g__Bacteroides.10986	0.0849979	0.0288264	0.0561715
f__Lachnospiraceae.1099	0.0382602	0.0436677	-0.00540745
f__Catabacteriaceae.10994	0.0717706	0.0103754	0.0613952
f__Lachnospiraceae.10995	0	0.0108696	-0.0108696
g__Ruminococcus.10999	0.00930075	0.109001	-0.0997
g__Veillonella.11	0.0289041	0.0102237	0.0186805
f__Lachnospiraceae.11007	0	0.0108696	-0.0108696
o__Clostridiales.11015	0.0346957	0.00573837	0.0289574
o__Bacteroidales.11027	0.0444035	0.0161383	0.0282652
g__Oscillospira.1103	0.133336	0.0878998	0.0454358
o__Clostridiales.11038	0.0110491	0.0320689	-0.0210198
g__Dialister.11039	0.035767	0.0174145	0.0183526
g__Bacteroides.11045	0.152823	0.0435871	0.109236
o__Clostridiales.11046	0.0263116	0.0419292	-0.0156176
g__Bacteroides.1105	0.242781	0.0607051	0.182076
g__Sutterella.11052	0.0987194	0.0780947	0.0206248
g__Haemophilus.11054	0	0.0108696	-0.0108696
o__Bacteroidales.11067	0.0105263	0	0.0105263
f__Ruminococcaceae.11068	0.0210526	0	0.0210526
g__Parabacteroides.11069	0.0804963	0.0641204	0.0163759
g__Bacteroides.11085	0.0231878	0.0932269	-0.0700392
g__Alistipes.11092	0.16036	0.0268595	0.1335
g__Faecalibacterium.11096	0.129319	0.132639	-0.00331985
g__Alistipes.11102	0.0929778	0.0171313	0.0758465
f__Lachnospiraceae.11105	0.115764	0.00502282	0.110741
g__Streptococcus.11109	0.0080929	0.00251277	0.00558013
o__Clostridiales.11110	0.041941	0.00441568	0.0375253
g__Bacteroides.11120	0.0105263	0	0.0105263
g__Faecalibacterium.11122	0.0456656	0.0247991	0.0208665
f__Catabacteriaceae.11123	0.0250491	0.0573954	-0.0323463
o__Clostridiales.11124	0.0421053	0	0.0421053
g__Bacteroides.11125	0.076397	0.00631263	0.0700844
f__Lachnospiraceae.11127	0.0998151	0.0398492	0.0599658
g__Bacteroides.11132	0.166945	0.0270017	0.139943
g__Parabacteroides.11136	0.0105263	0	0.0105263
g__Bacteroides.11139	0.0886931	0.0519331	0.03676
g__Bacteroides.11140	0.111889	0.0267047	0.0851847
f__Lachnospiraceae.11145	0.0397685	0.0161014	0.0236672
g__Ruminococcus.11162	0.114793	0.014416	0.100377
g__Oscillospira.11166	0.0483851	0.0871779	-0.0387929
g__Bacteroides.11178	0.0973915	0.0581074	0.0392841
g__Bilophila.1118	0.115572	0.170686	-0.0551135
g__Bacteroides.11183	0.158851	0.0305858	0.128265
g__Bacteroides.11191	0.0301836	0.0283747	0.00180889
g__Parabacteroides.11195	0.0105263	0	0.0105263
f__Ruminococcaceae.11198	0.0111282	0.00512402	0.00600419
g__Fusobacterium.1120	0.0105263	0	0.0105263
g__Bacteroides.11202	0.0731816	0.151631	-0.0784491
o__Bacteroidales.11204	0.0210526	0	0.0210526
Root.11214	0.0110535	0.0721447	-0.0610913
f__Ruminococcaceae.1122	0.131259	0.0859449	0.045314
g__Bacteroides.11220	0.0298297	0.0012042	0.0286255
f__Ruminococcaceae.11222	0.00198036	0.0590826	-0.0571022
g__Streptococcus.11226	0	0.0108696	-0.0108696
g__Ruminococcus.11229	0.00271814	0.0378647	-0.0351466
Root.11237	0	0.0108696	-0.0108696
f__Lachnospiraceae.11238	0.0228879	0.0346526	-0.0117647
g__Bacteroides.11266	0.0697719	0.167083	-0.0973114
p__Firmicutes.11269	0.0191993	0.0213056	-0.00210634
f__Ruminococcaceae.11274	0.0230944	0.0049077	0.0181867
o__Clostridiales.11287	0.0264812	0.0282337	-0.00175251
g__Prevotella.11291	0	0.0326087	-0.0326087
f__Porphyromonadaceae.11293	0.00432833	0.0259045	-0.0215762
o__Clostridiales.11299	0.0154083	0.038437	-0.0230287
g__Prevotella.11303	0.0935294	0.0277973	0.065732
g__Clostridium.1131	0.130491	0.0717759	0.0587147
o__Bifidobacteriales.11322	0.015849	0.0455785	-0.0297295
f__Lachnospiraceae.11326	0.0271858	0.0157653	0.0114205
g__Bacteroides.11327	0.114513	0.0890591	0.0254536
g__Oscillospira.11334	0.000464099	0.0850396	-0.0845755
g__Roseburia.11337	0.014877	0.0172466	-0.00236958
o__Clostridiales.11344	0.0183686	0.00277151	0.0155971
f__Alcaligenaceae.11347	0.0821082	0.0385076	0.0436007
g__Bacteroides.11350	0.0311667	0.0165172	0.0146495
g__Bacteroides.11363	0.0180719	0.0186128	-0.00054098
f__Ruminococcaceae.1137	0.0150085	0.0692447	-0.0542362
g__Bacteroides.11376	0.0405379	0.000809253	0.0397286
g__Faecalibacterium.11384	0.00626756	0.0152672	-0.00899963
g__Oscillospira.11393	0.115393	0.00681492	0.108578
g__Faecalibacterium.11406	0.0742022	0.0538129	0.0203893
g__Faecalibacterium.11409	0.0861452	0.069029	0.0171163
g__Ruminococcus.11414	0.0598054	0.000576964	0.0592285
g__Prevotella.11416	0.0651169	0.0190272	0.0460897
g__Oxalobacter.11418	0.0210526	0	0.0210526
o__RF39.1142	0.0183998	0.0181452	0.000254544
o__Clostridiales.11428	0.0290653	0.000865211	0.0282001
g__Oscillospira.11430	0.0430914	0.00197025	0.0411212
o__Bacteroidales.11435	0.0358885	0.00160487	0.0342836
g__Ruminococcus.11436	0.000352039	0.138941	-0.138589
g__Faecalibacterium.1144	0.138529	0.138259	0.000269817
f__Ruminococcaceae.11445	0.0210074	0.0272323	-0.00622487
f__Catabacteriaceae.11450	0.0102867	0.0909921	-0.0807054
f__Lachnospiraceae.11451	0.0446077	0.00428924	0.0403185
g__Bacteroides.11452	0.0407959	0.00384853	0.0369474
g__Moryella.11455	0.0105263	0	0.0105263
o__Clostridiales.11459	0.0115267	0.0473635	-0.0358368
g__Bacteroides.11471	0	0.0108696	-0.0108696
g__Lachnospira.11477	0.0493364	0.010775	0.0385614
f__Ruminococcaceae.11480	0.000431646	0.0208477	-0.020416
g__Sutterella.11483	0.000481259	0.0207452	-0.020264
o__Bacteroidales.11485	0	0.0217391	-0.0217391
g__Prevotella.115	0.0024948	0.00829341	-0.00579861
g__Parabacteroides.11501	0.0316947	0.0270743	0.0046204
g__Faecalibacterium.11502	0.0258231	0.00553654	0.0202865
p__Firmicutes.11506	0.00402294	0.0263775	-0.0223546
g__Bacteroides.11507	0.0301999	0.00926528	0.0209346
g__Coprococcus.11509	0.0446543	0.0255288	0.0191255
f__Coriobacteriaceae.1151	0	0.0108696	-0.0108696
g__Parabacteroides.11511	0.0277128	0.00133074	0.0263821
g__Lactobacillus.11520	0.0105263	0	0.0105263
g__Clostridium.11530	0.0043451	0.0258785	-0.0215334
g__Bacteroides.11533	0.0142444	0.0158556	-0.00161122
g__Prevotella.11543	0.0210526	0	0.0210526
g__Coprococcus.11545	0.0787766	0.0109401	0.0678365
f__Ruminococcaceae.11549	0.0273011	0.0152869	0.0120142
g__Faecalibacterium.11551	0.00990643	0.0581854	-0.048279
f__Ruminococcaceae.11555	0.0247395	0.00470829	0.0200312
g__Clostridium.1156	0.118627	0.0329758	0.085651
f__Lachnospiraceae.11560	0.0293837	0.0406882	-0.0113045
Root.11561	0.00175745	0.00905481	-0.00729736
f__Carnobacteriaceae.11563	0	0.0108696	-0.0108696
f__Lachnospiraceae.11567	0.0534748	0.0238035	0.0296713
f__Ruminococcaceae.11571	0.0128201	0.0411097	-0.0282896
g__Prevotella.11576	0.0210526	0	0.0210526
f__Lachnospiraceae.11580	0.0378217	0.0479015	-0.0100797
o__Bacteroidales.11584	0	0.0108696	-0.0108696
f__Ruminococcaceae.11589	0.00940038	0.0152679	-0.00586747
f__Ruminococcaceae.11595	0.0177398	0.0576474	-0.0399076
f__Neisseriaceae.116	0.0210526	0	0.0210526
o__Bacteroidales.11600	0.0928265	0.0174811	0.0753454
f__Ruminococcaceae.11605	0.0222931	0.0255728	-0.00327977
g__Bacteroides.11618	0.215562	0.146974	0.0685886
g__Bacteroides.11620	0.0263114	0.0523138	-0.0260024
Root.11627	0.0319595	0.0130957	0.0188638
g__Prevotella.11634	0.0211479	0.00359039	0.0175575
g__Sutterella.1164	0	0.0108696	-0.0108696
g__Parabacteroides.11641	0.311747	0.122626	0.189121
Root.11651	0.00191984	0.00888712	-0.00696729
g__Subdoligranulum.11657	0.0328671	0.0364916	-0.00362451
g__Parabacteroides.11658	0.142324	0.0598624	0.0824615
g__Bacteroides.11659	0.139548	0.250069	-0.110521
f__Lachnospiraceae.11661	0.0686926	0.0149408	0.0537517
g__Faecalibacterium.11677	0.00742974	0.00959264	-0.0021629
g__Oscillospira.1168	0.000429201	0.0851837	-0.0847545
o__Clostridiales.11681	0.000687817	0.0609559	-0.0602681
Root.11694	0.00794463	0.01627	-0.00832537
g__Peptostreptococcus.117	0.0105263	0	0.0105263
g__Ruminococcus.11702	0.0394988	0.0572934	-0.0177946
g__Actinomyces.11707	0.00528468	0.00541256	-0.000127879
g__Veillonella.11708	0.0105263	0	0.0105263
g__Bacteroides.11715	0.130284	0.0441422	0.0861415
c__ML615J.28.11732	0.0105263	0	0.0105263
g__Dehalobacterium.11737	0.00392011	0.00682163	-0.00290152
g__Bacteroides.11748	0.00741956	0.00703882	0.00038074
g__Faecalibacterium.11751	0.0166268	0.0394639	-0.0228371
g__Ruminococcus.11752	0.00501481	0.0574499	-0.0524351
f__Ruminococcaceae.11753	0.028287	0.00713445	0.0211525
g__Faecalibacterium.11754	0.0210526	0	0.0210526
f__Ruminococcaceae.11759	0.0194586	0.0166875	0.00277109
g__Alistipes.11771	0	0.0217391	-0.0217391
g__Faecalibacterium.11777	0.0117682	0.0590743	-0.0473061
g__Coprococcus.11779	0.145203	0.0978079	0.0473948
o__CW040.11783	0.0105263	0	0.0105263
g__Bacteroides.11788	0.0282103	0.0636523	-0.035442
g__Bacteroides.1179	0.0369622	0.0961973	-0.0592351
g__Eubacterium.11792	0.00159889	0.0602643	-0.0586654
g__Bacteroides.11796	0.0598455	0.0315099	0.0283356
g__Phascolarctobacterium.118	0.295261	0.143607	0.151654
g__Bacteroides.1180	0.00961867	0.0059034	0.00371527
f__Alcaligenaceae.11800	0.0224146	0.125171	-0.102756
g__Roseburia.11802	0.0457535	0.0206011	0.0251524
g__Faecalibacterium.11805	0.152073	0.0452694	0.106804
g__Ruminococcus.1181	0.123097	0.100319	0.0227781
g__Alistipes.11811	6.82543e-05	0.0863927	-0.0863244
g__Prevotella.11817	0.113725	0.00734497	0.10638
p__Firmicutes.11838	0.00846168	0.052111	-0.0436493
o__RF39.11851	0.0105263	0	0.0105263
g__Ruminococcus.11856	0.0414779	0.0330945	0.00838338
g__Phascolarctobacterium.11863	0.216281	0.0806359	0.135645
g__Oscillospira.1187	0.119505	0.0998653	0.0196402
g__Oscillospira.11870	0.0680083	0.0125479	0.0554604
o__Bacteroidales.11872	0.0631579	0	0.0631579
g__Veillonella.11873	0	0.0217391	-0.0217391
f__Ruminococcaceae.11874	0.010264	0.000270822	0.00999322
o__Clostridiales.11880	0.00592446	0.0176607	-0.0117362
g__Blautia.11881	0.0138644	0.118769	-0.104904
g__Alistipes.11898	0.207274	0.100345	0.106929
g__Ruminococcus.1190	0.0824518	0.0675159	0.0149359
g__Bacteroides.11901	0.029247	0.000802662	0.0284443
g__Eubacterium.11903	0.00522822	0.0490213	-0.0437931
g__Bacteroides.11906	0.101965	0.0304736	0.0714915
f__Ruminococcaceae.11910	0.00914332	0.0340368	-0.0248935
g__Clostridium.11911	0.060838	0.036699	0.024139
f__Ruminococcaceae.11913	0.0384511	0.0472516	-0.00880057
f__Lachnospiraceae.11919	0.0506817	0.0252732	0.0254085
g__Anaerotruncus.11926	0.00392252	0.0856748	-0.0817523
g__Ruminococcus.11949	0.0105263	0	0.0105263
g__Dialister.1195	0.0816843	0.139696	-0.0580113
g__Clostridium.11952	0.0456868	0.0120272	0.0336596
g__Clostridium.11959	0.000422426	0.0417335	-0.041311
g__Streptococcus.11962	0	0.0108696	-0.0108696
g__Bacteroides.11972	0.376018	0.254313	0.121705
g__Sutterella.1198	0.0967628	0.0184987	0.0782641
Root.11984	0.0139936	0.0435425	-0.0295489
g__p.75.a5.11988	0	0.0108696	-0.0108696
c__Alphaproteobacteria.11993	0.0136256	0.0076692	0.00595642
g__Lactobacillus.12	0	0.0108696	-0.0108696
f__Lachnospiraceae.1200	0.0859182	0.225616	-0.139698
f__Lachnospiraceae.12004	0.0105263	0	0.0105263
g__Bacteroides.12009	0.113168	0.000492171	0.112676
g__Bacteroides.1201	0.266022	0.120919	0.145103
g__Bacteroides.12011	0.0129693	0.119542	-0.106573
g__Ruminococcus.12015	0.0637158	0.0813194	-0.0176036
o__Bacteroidales.1202	0.111168	0.037381	0.0737868
g__Bacteroides.12024	0.0210526	0	0.0210526
g__Bacteroides.12025	0.066357	0.0200874	0.0462696
f__Lachnospiraceae.12027	0.0350527	0.0455899	-0.0105372
f__Porphyromonadaceae.12033	0.00552063	0.0358774	-0.0303568
g__Akkermansia.12044	0.00167136	0.0731497	-0.0714783
g__Parabacteroides.12045	0.0791535	0.0202917	0.0588618
f__Catabacteriaceae.12047	0.0100118	0.0148469	-0.00483507
f__Ruminococcaceae.1205	0.219239	0.0172407	0.201998
g__Oscillospira.12053	0.056674	0.0301041	0.0265699
g__Ruminococcus.1206	0.0252483	0.0169657	0.00828258
f__Alcaligenaceae.1207	0.042473	0.0323239	0.0101491
g__Roseburia.1208	0.135731	0.11925	0.0164808
g__Bacteroides.12082	0.0762553	0.263835	-0.187579
g__Bacteroides.121	0.259225	0.410557	-0.151332
g__Ruminococcus.1210	0.00883696	0.0280461	-0.0192092
g__Parabacteroides.12104	0.19508	0.144781	0.0502991
o__Bacteroidales.1212	0.0606013	0.0156661	0.0449353
f__Ruminococcaceae.12125	0.0421053	0	0.0421053
g__Bacteroides.12132	0.082238	0.0576465	0.0245915
g__Bacteroides.12139	0.134423	0.101525	0.0328979
g__Subdoligranulum.12151	0.013939	0.0639269	-0.049988
o__Clostridiales.12169	0.0130127	0.0225309	-0.00951823
o__Bacteroidales.12170	0.0914105	0.0210254	0.0703852
o__Bacteroidales.12179	0.0315789	0	0.0315789
g__Parabacteroides.12186	0.0072639	0.0281082	-0.0208443
f__Lachnospiraceae.12194	0.0245767	0.0724479	-0.0478712
g__Leptotrichia.122	0	0.0108696	-0.0108696
o__RF39.12202	0.00459012	0.025499	-0.0209089
g__Alistipes.12204	0.187445	0.150124	0.0373206
g__Parabacteroides.12206	0.0253608	0.00428061	0.0210802
g__Lautropia.12223	0	0.0108696	-0.0108696
g__Veillonella.12233	0	0.0108696	-0.0108696
g__Bacteroides.12237	0.0925956	0.133954	-0.0413583
o__Clostridiales.12240	0.0225814	0.0252006	-0.00261923
g__Faecalibacterium.12250	0.0181437	0.161929	-0.143785
g__Prevotella.12252	0.0105263	0	0.0105263
f__ClostridialesFamilyXIII.IncertaeSedis.12253	0.0339395	0.011581	0.0223585
g__Actinomyces.12256	0	0.0108696	-0.0108696
g__Prevotella.1226	0.142527	0.0154858	0.127041
p__Proteobacteria.12264	0.000377247	0.02096	-0.0205828
o__YS2.12268	0.0267443	0.00166411	0.0250802
g__Lactobacillus.12270	0	0.0108696	-0.0108696
c__Alphaproteobacteria.12271	0	0.0108696	-0.0108696
g__Prevotella.12273	0.0105263	0	0.0105263
g__Bacteroides.12279	0.289333	0.457755	-0.168423
g__Bacteroides.1228	0.099104	0.0402623	0.0588417
g__Alistipes.12288	0.0339926	0.00837721	0.0256154
g__Parabacteroides.12311	0.0995684	0.0399926	0.0595758
g__Neisseria.12325	0	0.0108696	-0.0108696
g__Parabacteroides.12326	0.045844	0.00140179	0.0444422
g__Bacteroides.12327	0.0421053	0	0.0421053
f__Ruminococcaceae.1233	0.00384717	0.0763629	-0.0725157
f__Ruminococcaceae.12346	0.0112528	0.0209889	-0.00973607
f__Ruminococcaceae.12348	0	0.0326087	-0.0326087
f__Ruminococcaceae.12349	0.0535738	0.00889981	0.0446739
g__Oscillospira.1235	0.119383	0.115854	0.00352917
g__Bacteroides.12351	0.000144606	0.0107202	-0.0105756
f__Rikenellaceae.12355	0.00155463	0.00926425	-0.00770962
o__Bacteroidales.1236	0.0105263	0	0.0105263
g__Bacteroides.12368	0.076324	0.0432633	0.0330607
f__Lachnospiraceae.12371	0.0729453	0.0642959	0.00864938
g__Bacteroides.12373	0.134637	0.111689	0.0229485
o__Bacteroidales.12374	0.0418674	0.0187739	0.0230935
g__Ruminococcus.12388	0.00639677	0.0553094	-0.0489126
Root.12391	0.000521265	0.0103313	-0.00981004
g__Streptococcus.12398	0	0.0108696	-0.0108696
g__Dialister.124	0.0918877	0.144246	-0.0523586
o__Bacteroidales.1240	0.0626669	0.0147181	0.0479488
f__Ruminococcaceae.12406	0.00398661	0.0704901	-0.0665035
g__Bacteroides.12419	0.287975	0.130485	0.15749
f__Ruminococcaceae.12422	0.016524	0.00233815	0.0141858
f__Lachnospiraceae.12423	0.00423857	0.0564638	-0.0522252
o__Clostridiales.12432	0.0327666	0.0123077	0.0204589
g__Dialister.12433	0.0562378	0.00238192	0.0538559
g__Bacteroides.1244	0.206399	0.133631	0.0727674
o__Bacteroidales.12441	0.00553851	0.03204	-0.0265015
o__Clostridiales.12442	0.0191068	0.0171718	0.00193507
g__Prevotella.12443	0.113932	0.0236948	0.0902373
g__Veillonella.12449	0	0.0108696	-0.0108696
f__Ruminococcaceae.1245	0.0459217	0.0616085	-0.0156868
o__RF39.12452	0	0.0108696	-0.0108696
f__Ruminococcaceae.12454	0.00742912	0.0351694	-0.0277403
g__Bacteroides.1246	0.0690053	0.0131754	0.0558299
g__Roseburia.12461	0.204028	0.16044	0.0435887
g__Veillonella.12469	0.00143459	0.0093882	-0.00795361
f__Ruminococcaceae.12470	0.017329	0.0196195	-0.00229048
o__Bacteroidales.12472	0.0108412	0.0322835	-0.0214423
f__Ruminococcaceae.12486	0.0397512	0.012085	0.0276662
f__Alcaligenaceae.12491	0.12338	0.132708	-0.00932799
f__Victivallaceae.12493	0.0105263	0	0.0105263
o__Bifidobacteriales.12495	0.0191446	0.0414914	-0.0223467
f__Ruminococcaceae.12496	0.061121	0.0392704	0.0218507
f__Prevotellaceae.1250	0.0897625	0.0299168	0.0598457
g__Bacteroides.12509	0.0905573	0.15649	-0.0659325
o__Coriobacteriales.1251	0.0798063	0.0222696	0.0575367
g__Prevotella.12516	0.0421053	0	0.0421053
f__Ruminococcaceae.1252	0.00660002	0.0989596	-0.0923596
g__Haemophilus.12528	0.00670574	0.00394516	0.00276057
o__Clostridiales.1253	0.136609	0.0748788	0.06173
g__Ruminococcus.12535	0.0970817	0.240088	-0.143007
o__Bifidobacteriales.12537	0.00162819	0.0275649	-0.0259367
g__Haemophilus.12538	0.00232276	0.00847106	-0.00614831
g__Oscillospira.12553	0.0387151	0.0587237	-0.0200086
o__Bacteroidales.12554	0.0104973	0.0163193	-0.00582205
g__Roseburia.12558	0.0122893	0.0615764	-0.049287
g__Faecalibacterium.12559	0.219974	0.0716534	0.14832
o__Bacteroidales.12564	0.0335767	0.0203638	0.0132129
g__Faecalibacterium.1257	0.048794	0.200733	-0.151939
o__Burkholderiales.12572	0.0434191	0.00679414	0.036625
g__Faecalibacterium.12580	0.0681083	0.0741714	-0.00606318
f__Lachnospiraceae.12593	0.0293368	0.00231523	0.0270216
o__Bacteroidales.12595	0.0421053	0	0.0421053
g__Bacteroides.12599	0.0512691	0.117443	-0.0661737
f__Ruminococcaceae.1260	0.0394942	0.211765	-0.172271
f__Ruminococcaceae.12600	0.0244011	0.00741187	0.0169893
g__Subdoligranulum.12605	0.0371436	0.0191916	0.017952
g__Parabacteroides.12618	0.0296568	0.0230624	0.00659444
o__RF39.12621	0.0210526	0	0.0210526
f__Alcaligenaceae.1263	0.113121	0.110027	0.00309345
g__Faecalibacterium.12634	0.0196399	0.000729396	0.0189105
g__Bacteroides.12640	0.0501663	0.0173463	0.0328201
o__Clostridiales.12651	0.00573458	0.00790878	-0.0021742
o__Clostridiales.12652	0.00703499	0.0591367	-0.0521017
g__Bacteroides.12654	0.0758524	0.0790698	-0.00321731
g__Clostridium.1266	0.017451	0.00185956	0.0155914
g__Dialister.1267	0.104216	0.0680898	0.0361261
g__Bacteroides.12671	0.00748025	0.156258	-0.148778
g__Porphyromonas.12677	0	0.0217391	-0.0217391
g__Oscillospira.12680	0.0102309	0.0822844	-0.0720536
g__Porphyromonas.12684	0.0105263	0	0.0105263
f__ClostridialesFamilyXI.IncertaeSedis.12691	0	0.0108696	-0.0108696
g__Granulicatella.12695	0.0105263	0	0.0105263
f__Ruminococcaceae.12696	0.0207509	0.000155786	0.0205951
g__Mogibacterium.127	0.00526139	0.0054366	-0.000175211
g__Clostridium.1270	0.100115	0.0740456	0.0260698
g__Phascolarctobacterium.12700	0.237036	0.108536	0.1285
f__Ruminococcaceae.12717	0.141232	0.0221401	0.119091
f__Ruminococcaceae.12725	0.00881165	0.0126401	-0.00382849
g__Phascolarctobacterium.12730	0.0813988	0.0347862	0.0466126
f__Ruminococcaceae.12736	0	0.0217391	-0.0217391
g__Alistipes.12746	0.0410033	0.0334621	0.00754112
g__Veillonella.12749	0.0105263	0	0.0105263
f__Veillonellaceae.1275	0	0.076087	-0.076087
f__Ruminococcaceae.12750	0.00196463	0.0265226	-0.024558
g__Alistipes.1276	0.0726685	0.186469	-0.1138
f__Prevotellaceae.12767	0.0736842	0	0.0736842
o__Clostridiales.1277	0.186248	0.116629	0.0696187
g__Parabacteroides.12771	0.095372	0.0971702	-0.00179817
f__Lachnospiraceae.12776	0.0182457	0.0184782	-0.000232467
g__Pyramidobacter.12777	0	0.0217391	-0.0217391
f__Ruminococcaceae.12784	0.0174213	0.0146193	0.00280199
g__Clostridium.1279	0.0890326	0.190673	-0.10164
g__Bacteroides.12791	0.0503674	0.00140282	0.0489646
g__Bacteroides.128	0.0372789	0.0491408	-0.011862
o__Clostridiales.12801	0.0159823	0.0202311	-0.00424888
g__Parabacteroides.12805	0.160851	0.00549607	0.155355
g__Bacteroides.12808	0.143299	0.13841	0.00488969
o__EW055.12811	0.0105263	0	0.0105263
f__Lachnospiraceae.1282	0.130113	0.136849	-0.00673622
g__Mobiluncus.12833	0.00198388	0.008821	-0.00683712
g__Parabacteroides.12837	0.00806065	0.00509213	0.00296852
o__Clostridiales.12839	0.0576145	0.11442	-0.0568054
g__Bacteroides.12848	0.0151432	0.0208809	-0.00573771
g__Oxalobacter.1285	0.0513451	0.0127264	0.0386186
o__RF39.12851	0.0210526	0	0.0210526
f__Lachnospiraceae.12868	0.037607	0.00930873	0.0282982
f__Catabacteriaceae.12869	0	0.0108696	-0.0108696
g__Clostridium.12886	0.0455777	0.0249329	0.0206448
g__Oscillospira.1289	0.0397326	0.0947343	-0.0550017
g__Prevotella.129	0.187358	0.0115978	0.17576
Root.12907	0.000687115	0.0304801	-0.029793
o__Bacteroidales.12919	0.0105263	0	0.0105263
g__Capnocytophaga.1292	0	0.0108696	-0.0108696
o__Bacteroidales.12922	0.072115	0.00312249	0.0689925
g__Dialister.1294	0.045668	0.0902174	-0.0445495
f__Ruminococcaceae.12941	0.0169708	0.038931	-0.0219602
g__Bacteroides.1295	0.0105263	0	0.0105263
g__Actinomyces.12950	0	0.0108696	-0.0108696
g__Eubacterium.12957	0.0231766	0.0869389	-0.0637623
o__Bacteroidales.12972	0.0210526	0	0.0210526
o__Bacteroidales.12982	0.0105263	0	0.0105263
f__Alcaligenaceae.12984	0.0453362	0.00613427	0.039202
g__Sutterella.1299	0.0329839	0.0149272	0.0180567
g__Neisseria.12990	0.0038683	0.0137502	-0.00988194
g__Roseburia.12992	0.100021	0.137889	-0.0378678
f__Ruminococcaceae.13001	0.00383811	0.0355517	-0.0317136
o__Clostridiales.13002	0.00725272	0.00837316	-0.00112043
g__Bacteroides.13004	0.267427	0.46396	-0.196533
g__Eubacterium.13005	0	0.0108696	-0.0108696
g__Oscillospira.13006	0	0.0217391	-0.0217391
g__Eubacterium.13013	0.00191633	0.0395206	-0.0376043
o__RF39.13014	0	0.0108696	-0.0108696
g__Bacteroides.13020	0.102451	0.0901268	0.0123242
g__Ruminococcus.13022	0.00124179	0.0575237	-0.0562819
c__Betaproteobacteria.13025	0.00888606	0.00338749	0.00549857
g__Roseburia.13027	0.0699302	0.0690938	0.000836319
g__Bacteroides.13028	0.0716619	0.367723	-0.296061
g__Coprococcus.1303	0.105563	0.0243404	0.0812225
g__Oscillospira.13034	0.0069517	0.0544498	-0.0474981
g__Bacteroides.13057	0.0171521	0.0439637	-0.0268117
g__Ruminococcus.13062	0	0.0434783	-0.0434783
o__Bacteroidales.13068	0	0.0217391	-0.0217391
f__Ruminococcaceae.13070	0.0228437	0.0749977	-0.052154
f__Catabacteriaceae.13072	0.0586312	0.0590221	-0.000390902
Root.1308	0.028858	0.162128	-0.13327
g__Faecalibacterium.13081	0	0.0217391	-0.0217391
g__Actinomyces.13083	0.0105263	0	0.0105263
f__Pasteurellaceae.13085	0	0.0108696	-0.0108696
g__Faecalibacterium.13089	0.0278449	0.025595	0.0022499
o__Bacteroidales.13121	0.0946803	0.0334897	0.0611906
g__Bacteroides.13124	0.0210526	0	0.0210526
o__RF39.13133	0.0207923	0.0780238	-0.0572315
g__Bacteroides.13137	0.0394546	0.0201976	0.019257
g__Ruminococcus.13141	0.00261746	0.0299059	-0.0272884
g__Bacteroides.13145	0.286415	0.275043	0.0113718
g__Bacteroides.13150	0.0854345	0.178348	-0.0929137
g__Parabacteroides.13158	0.0395478	0.0201426	0.0194052
g__Bacteroides.1316	0.00392913	0.00985525	-0.00592612
f__Lachnospiraceae.13170	0.0525039	0.0327405	0.0197634
g__Gemella.13182	0.0105263	0	0.0105263
o__Bacteroidales.13186	0.00106904	0.0195313	-0.0184623
g__Bacteroides.13187	0.0382285	0.0209211	0.0173074
o__Bacteroidales.13188	0	0.0108696	-0.0108696
g__Oscillospira.13199	0.0573411	0.0296909	0.0276502
g__Prevotella.132	0.00616471	0.0463907	-0.040226
g__Bacteroides.13202	0.202427	0.0424507	0.159976
g__Faecalibacterium.13207	0.0433173	0.0412971	0.00202013
g__Parabacteroides.13209	0.128983	0.0463113	0.0826716
g__Streptococcus.13210	0.0105263	0	0.0105263
g__Bacteroides.13215	0.0806737	0.174313	-0.0936394
f__Lachnospiraceae.13229	0.27889	0.0961392	0.182751
g__Alistipes.13231	0.0602104	0.0278806	0.0323299
g__Faecalibacterium.13256	0.0981134	0.0786161	0.0194973
f__Ruminococcaceae.13262	0.0292803	0.0144677	0.0148126
g__Bacteroides.13275	0.0809324	0.0846952	-0.00376288
g__Ruminococcus.1328	0.163823	0.0527183	0.111105
g__Faecalibacterium.13280	0.0061666	0.0307429	-0.0245763
f__ClostridialesFamilyXIII.IncertaeSedis.13282	0.00625577	0.0152794	-0.0090236
Root.13288	0.0142676	0.0287454	-0.0144778
o__Burkholderiales.13292	0.000421984	0.0208676	-0.0204457
g__Prevotella.133	0	0.0108696	-0.0108696
Root.1330	0.140557	0.0951706	0.0453861
g__Bacteroides.13309	0.117409	0.194284	-0.0768755
f__Ruminococcaceae.1331	0.00691627	0.122736	-0.115819
f__Lachnospiraceae.13311	0.0409755	0.0289503	0.0120252
o__Clostridiales.13314	0.0160327	0.0604677	-0.044435
o__Bacteroidales.13318	0.0132004	0.0316297	-0.0184293
f__Prevotellaceae.13321	0.0315789	0	0.0315789
g__Corynebacterium.13324	0	0.0108696	-0.0108696
g__Dialister.13329	0.103861	0.0371974	0.0666631
g__Lachnospira.13335	0.0476131	0.0377908	0.00982227
g__Clostridium.1334	0.00231484	0.0386976	-0.0363828
f__Porphyromonadaceae.13348	0.0085439	0.0237862	-0.0152423
g__Ruminococcus.13349	0	0.0543478	-0.0543478
g__Bacteroides.13370	0.0569961	0.0433016	0.0136944
g__Streptococcus.13386	0	0.0108696	-0.0108696
g__Lachnospira.13390	0.0453842	0.0566244	-0.0112401
Root.13394	0	0.0108696	-0.0108696
g__Bacteroides.13397	0.133017	0.133808	-0.000791584
g__Streptococcus.134	0	0.0217391	-0.0217391
o__Clostridiales.1342	0.0184421	0.0305434	-0.0121013
g__Oscillospira.1343	0.0141132	0.101753	-0.0876401
f__Ruminococcaceae.13436	0.00640604	0.0346583	-0.0282523
g__Ruminococcus.13440	0.0167973	0.16021	-0.143413
p__SR1.13449	0.0105263	0	0.0105263
g__Faecalibacterium.1345	0.102448	0.122472	-0.0200234
g__Bacteroides.13450	0.213799	0.149119	0.0646795
f__Ruminococcaceae.13463	0.0256723	0.0127266	0.0129456
g__Roseburia.13464	0.171283	0.0993342	0.0719489
g__Lachnospira.13466	0.00301097	0.00776041	-0.00474943
g__Oscillospira.13469	0.0608683	0.000394036	0.0604743
g__Bacteroides.13483	0.121304	0.149527	-0.0282228
g__Ruminococcus.13490	0.000464002	0.1063	-0.105836
g__Porphyromonas.1350	0.00275381	0.0240779	-0.021324
f__Ruminococcaceae.13501	0.0129186	0.0321147	-0.0191961
f__Ruminococcaceae.13502	0.000732358	0.0404533	-0.0397209
f__Victivallaceae.13508	0.0150392	0.0170791	-0.00203991
o__Clostridiales.13509	0.0105263	0	0.0105263
o__Clostridiales.13512	0.146696	0.0329559	0.11374
g__Ruminococcus.13516	0.00577458	0.0468942	-0.0411196
Root.13517	0.074888	0.0481139	0.0267741
g__Bulleidia.13518	0	0.0217391	-0.0217391
g__Bacteroides.13522	0.176814	0.279302	-0.102488
o__Clostridiales.13526	0.11781	0.0261307	0.0916793
g__Lactobacillus.13531	0	0.0108696	-0.0108696
f__Ruminococcaceae.13542	0.0475476	0.0189292	0.0286183
g__Veillonella.13546	0	0.0108696	-0.0108696
f__Ruminococcaceae.1355	0.0183942	0.122342	-0.103948
g__Bacteroides.13550	0.0526726	0.0651665	-0.0124939
g__Dialister.13553	0.0023613	0.0301704	-0.0278091
g__Lachnospira.13561	0.0764545	0.124599	-0.0481449
f__Lachnospiraceae.13564	0.150789	0.0655956	0.0851938
g__Faecalibacterium.13568	0.00860417	0.0518903	-0.0432861
f__Victivallaceae.1357	0.00173477	0.0299217	-0.0281869
g__Prevotella.13572	0.0233949	0.00845091	0.014944
g__Subdoligranulum.13577	0.0237294	0.0358135	-0.0120841
g__Prevotella.13582	0.0210526	0	0.0210526
f__Ruminococcaceae.13583	0.00206549	0.0174734	-0.0154079
f__Ruminococcaceae.13585	0.00282391	0.0318143	-0.0289904
g__Ruminococcus.13591	0.0449979	0.27934	-0.234342
g__Bacteroides.13592	0.189427	0.072956	0.116471
Root.13599	0.0117091	0.0706215	-0.0589125
g__Alistipes.13607	0.27158	0.0514279	0.220152
c__Betaproteobacteria.13614	0.0445887	0.0409139	0.00367477
f__Lachnospiraceae.13616	0.0105263	0	0.0105263
f__Prevotellaceae.13643	0.0518954	0.000152028	0.0517434
g__Faecalibacterium.13645	0.0415501	0.0275322	0.0140179
g__Ruminococcus.13647	0.0514702	0.09443	-0.0429598
o__Burkholderiales.13648	0.000822298	0.0100205	-0.00919815
g__Faecalibacterium.13649	0.113171	0.0904768	0.0226943
o__Clostridiales.13651	0.0570856	0.0140047	0.0430809
f__Lachnospiraceae.13652	0.00306739	0.0308086	-0.0277412
g__Faecalibacterium.13660	0.00987463	0.0618117	-0.051937
g__Alistipes.13662	0.000335612	0.0947071	-0.0943715
f__Lachnospiraceae.13666	0.0470338	0.0328391	0.0141947
f__Ruminococcaceae.13671	0.00666522	0.003987	0.00267823
f__ClostridialesFamilyXI.IncertaeSedis.13672	0.0105263	0	0.0105263
g__Oscillospira.13676	0.0554522	0.010758	0.0446941
g__Clostridium.1368	0.167444	0.0106161	0.156828
g__Subdoligranulum.13683	0.0923216	0.06688	0.0254416
g__Bacteroides.13684	0.0539031	0.0623116	-0.00840854
g__Collinsella.13690	0.00558381	0.0102073	-0.00462354
o__Clostridiales.13691	0.0105263	0	0.0105263
o__Clostridiales.13699	0.0349859	0.0193938	0.0155921
g__Bacteroides.13701	0.0382065	0.0157005	0.022506
f__Catabacteriaceae.13725	0.00484863	0.0250986	-0.02025
f__ClostridialesFamilyXI.IncertaeSedis.13726	0	0.0108696	-0.0108696
g__Parabacteroides.13728	0.0342026	0.0061203	0.0280823
g__Akkermansia.13730	0.00306548	0.0278605	-0.0247951
Root.13732	0.0105263	0	0.0105263
g__Parabacteroides.13738	0.000472771	0.0207628	-0.02029
g__Dialister.13741	0.00920172	0.0244747	-0.015273
f__ClostridialesFamilyXI.IncertaeSedis.13742	0	0.0108696	-0.0108696
g__Ruminococcus.1375	0.115172	0.0503595	0.0648128
g__Oscillospira.13755	0.196949	0.0685197	0.12843
g__Roseburia.13759	0.0414693	0.000164186	0.0413051
g__Bacteroides.13761	0.0896042	0.0712136	0.0183907
g__Alistipes.13762	0.0255376	0.135556	-0.110019
g__Roseburia.13766	0.117281	0.0714371	0.0458437
g__Alistipes.13767	0.0499883	0.0965684	-0.0465801
f__Ruminococcaceae.13777	0.00545445	0.104076	-0.0986219
f__Ruminococcaceae.13781	0.0140078	0.0036373	0.0103705
g__Bacteroides.13784	0.0783959	0.0371119	0.041284
g__Prevotella.13802	0.00337046	0.0147784	-0.0114079
g__Oscillospira.13803	0.0192067	0.0883991	-0.0691924
g__Subdoligranulum.13809	0.0105263	0	0.0105263
g__Bacteroides.1381	0.010789	0.103697	-0.092908
g__Prevotella.13810	0.0105263	0	0.0105263
g__Bacteroides.13817	0.139075	0.0820025	0.0570727
g__Parabacteroides.13820	0.327402	0.111509	0.215893
f__Ruminococcaceae.13823	0.0233544	0.0371221	-0.0137677
g__Ruminococcus.13826	0.00708819	0.0337192	-0.026631
f__Lachnospiraceae.13837	0.0162821	0.00246306	0.013819
f__ClostridialesFamilyXI.IncertaeSedis.1384	0.0030072	0.0077643	-0.0047571
g__Bacteroides.13854	0.0323079	0.135602	-0.103294
Root.13856	0.0432696	0.0205368	0.0227328
c__ML615J.28.13864	0.0104158	0.000114079	0.0103018
g__Bacteroides.1387	0.12618	0.119694	0.00648534
g__Bacteroides.13870	0.0921191	0.000600687	0.0915184
g__Bacteroides.13877	0.1353	0.0497245	0.0855757
o__Bacteroidales.13878	0.0105263	0	0.0105263
g__Prevotella.13884	0.0938979	0.0170556	0.0768423
g__Streptococcus.13897	0	0.0108696	-0.0108696
g__Streptococcus.13899	0.0105263	0	0.0105263
g__Bacteroides.13909	0.033133	0.0538374	-0.0207044
o__Clostridiales.13913	0.00395263	0.00678804	-0.00283541
g__Faecalibacterium.13914	0.0252605	0.0500028	-0.0247423
g__Parabacteroides.13915	0.0347829	0.0195335	0.0152494
f__Ruminococcaceae.13925	0.0105263	0	0.0105263
g__Clostridium.13932	0.0107464	0.0212846	-0.0105381
g__Parabacteroides.13936	0.374407	0.121688	0.252719
g__Faecalibacterium.13941	0.0505217	0.0886995	-0.0381778
g__Bacteroides.13946	0.0709347	0.0428902	0.0280445
g__Alistipes.1397	0.293785	0.122835	0.17095
o__Bacteroidales.13970	0	0.0108696	-0.0108696
g__Bacteroides.13972	0.054791	0.00143996	0.053351
g__Faecalibacterium.13987	0.0314648	0.0838254	-0.0523606
g__Parabacteroides.13989	0.00566486	0.0658502	-0.0601853
g__Clostridium.1399	0.31085	0.100084	0.210767
f__Catabacteriaceae.13996	0.0360188	0.00785619	0.0281626
g__Bacteroides.14	0.392075	0.31351	0.0785646
g__Bacteroides.14007	0.00149266	0.0466411	-0.0451485
o__Clostridiales.14008	0.0254391	0.0129072	0.0125319
g__Subdoligranulum.1401	0.171845	0.114016	0.0578287
g__Bacteroides.14013	0.134231	0.0271613	0.10707
g__Alistipes.14019	0.159789	0.12887	0.0309199
f__Catabacteriaceae.1402	0.0467245	0.0661039	-0.0193794
o__Clostridiales.14024	0.0535262	0.026712	0.0268141
o__Clostridiales.14025	0.0037228	0.0351269	-0.0314041
f__Porphyromonadaceae.14029	0.0388627	0.0256836	0.0131791
f__Lachnospiraceae.14030	0.0405994	0.00745469	0.0331447
o__Bacteroidales.14046	0.000296693	0.0211264	-0.0208297
f__Porphyromonadaceae.14049	0.0364607	0.00333963	0.0331211
g__Veillonella.14053	0	0.0108696	-0.0108696
g__Bacteroides.14061	0.0930916	0.319775	-0.226684
f__Prevotellaceae.14066	0.163999	0.001427	0.162572
f__Porphyromonadaceae.14072	0.0210526	0	0.0210526
o__Bacteroidales.14085	0.103954	0.0259931	0.0779611
g__Prevotella.14088	0.0462368	0.00132066	0.0449161
g__Parabacteroides.14111	0.0195798	0.000760427	0.0188194
g__Bacteroides.14113	0.0394189	0.000693494	0.0387254
g__Alistipes.14115	0.0206558	0.0396222	-0.0189664
g__Bacteroides.14116	0.142518	0.223414	-0.0808962
f__Ruminococcaceae.14118	0.00238102	0.0252327	-0.0228517
g__Faecalibacterium.1412	0.0784563	0.0492173	0.029239
f__Ruminococcaceae.1413	0.0203079	0.161337	-0.14103
g__Prevotella.14131	0.0280506	0.00121446	0.0268361
g__Subdoligranulum.14134	0.019328	0.0377159	-0.0183879
g__Prevotella.14141	0.0757362	0.0109001	0.0648361
Root.14142	0.0165335	0.015536	0.000997494
o__Bacteroidales.14148	0.0166196	0.0022888	0.0143308
f__Alcaligenaceae.14151	0.0660662	0.0283326	0.0377337
Root.14155	0	0.0108696	-0.0108696
g__Bacteroides.14177	0.00715929	0.0631497	-0.0559904
f__Catabacteriaceae.14178	0	0.0108696	-0.0108696
g__Faecalibacterium.14192	0.0373781	0.0241798	0.0131983
f__Ruminococcaceae.14197	0.0195208	0.0878894	-0.0683686
g__Comamonas.14205	0.0105263	0	0.0105263
g__Parabacteroides.14209	0.0105263	0	0.0105263
g__Faecalibacterium.14219	0.191114	0.0934846	0.097629
g__Bacteroides.14221	0.00011469	0.0752579	-0.0751433
f__Ruminococcaceae.14222	0.0171689	0.0386242	-0.0214553
o__Clostridiales.14226	0.00177528	0.0180728	-0.0162975
g__Neisseria.14235	0.0105263	0	0.0105263
p__Firmicutes.1424	0.0248527	0.0936443	-0.0687917
o__Clostridiales.14247	0.0105263	0	0.0105263
g__Bacteroides.14259	0.224959	0.181792	0.0431673
g__Bacteroides.14261	0.0101525	0.0147501	-0.00459764
g__Granulicatella.14266	0.0105263	0	0.0105263
g__Bacteroides.14268	0.0253892	0.0172611	0.00812812
g__Oscillospira.14271	0.0296291	0.0288518	0.00077732
f__Lachnospiraceae.14275	0.0425383	0.010646	0.0318922
g__Ruminococcus.14284	0.0111781	0.0856104	-0.0744322
f__Ruminococcaceae.14292	0.0207243	0.0186811	0.00204317
g__Streptococcus.143	0.000397597	0.020918	-0.0205204
f__Lachnospiraceae.14308	0.0419328	0.00730575	0.034627
o__Bacteroidales.1433	0	0.0108696	-0.0108696
g__Bacteroides.14331	0.0977251	0.20965	-0.111925
g__Veillonella.14334	0	0.0108696	-0.0108696
f__Ruminococcaceae.1434	0.0333154	0.0656935	-0.0323781
g__Prevotella.14341	0.0340938	0.0082727	0.0258211
f__Lachnospiraceae.1435	0.106655	0.0380086	0.0686464
g__Bacteroides.14353	0.046176	0.00399966	0.0421763
o__Bacteroidales.14358	0.0647384	0.00395892	0.0607795
g__Parabacteroides.14361	0.0370264	0.0378531	-0.00082671
g__Bacteroides.14362	0.0407464	0.133847	-0.0931003
o__Bacteroidales.1437	0	0.0108696	-0.0108696
g__Oscillospira.14372	0.298935	0.0604196	0.238515
g__Blautia.1439	0.0441852	0.112251	-0.0680659
g__Roseburia.14391	0.0444076	0.0670086	-0.022601
g__Blautia.14396	0.0219348	0.00995868	0.0119761
f__Ruminococcaceae.14398	0.052327	0.116277	-0.0639505
g__Alistipes.144	0.156789	0.415531	-0.258742
f__Ruminococcaceae.14401	0.0140689	0.030135	-0.016066
g__Ruminococcus.14402	0.0027079	0.0378859	-0.035178
g__Bacteroides.14403	0.266509	0.225642	0.0408665
f__Lachnospiraceae.14407	0.159083	0.118665	0.0404177
g__Prevotella.14414	0.0526316	0	0.0526316
g__Subdoligranulum.14420	0.0238657	0.0743848	-0.0505191
g__Faecalibacterium.14430	0.0631579	0	0.0631579
g__Bacteroides.14433	0.0466299	0.00123947	0.0453905
Root.14443	0.0347941	0.0110515	0.0237426
g__Granulicatella.14447	0	0.0108696	-0.0108696
f__Ruminococcaceae.14454	0.0512697	0.0398974	0.0113723
f__Ruminococcaceae.14456	0.00975512	0.045071	-0.0353158
g__Roseburia.14465	0.01295	0.073756	-0.0608059
g__Oscillospira.14473	0.0496403	0.0362189	0.0134214
o__Clostridiales.14481	0	0.0434783	-0.0434783
g__Oscillospira.14484	0.0827804	0.0571664	0.025614
g__Subdoligranulum.14494	0	0.0108696	-0.0108696
g__Roseburia.14518	0.1269	0.053845	0.0730551
g__Blautia.14526	0.0863651	0.121799	-0.0354344
g__Clostridium.14528	0.00176437	0.0697103	-0.0679459
o__Bacteroidales.14529	0	0.0108696	-0.0108696
o__Bacteroidales.14536	0.0105263	0	0.0105263
g__Dialister.14539	0.00340646	0.0387882	-0.0353817
g__Faecalibacterium.14543	0.0695498	0.114857	-0.0453074
f__Ruminococcaceae.14544	0.0315789	0	0.0315789
g__Prevotella.14558	0.0497195	0.00120281	0.0485167
o__RF39.1456	0.0626773	8.27161e-05	0.0625946
g__Veillonella.14561	0	0.0108696	-0.0108696
g__Parabacteroides.14564	0.0762337	0.0334191	0.0428146
f__Rikenellaceae.14565	0.0464438	0.00255583	0.0438879
g__Roseburia.14568	0.158113	0.183582	-0.025469
o__Clostridiales.1457	0.0926799	0.111056	-0.0183758
Root.14578	0.0210526	0	0.0210526
g__Bacteroides.14580	0.026651	0.0214623	0.0051887
g__Mobiluncus.1459	0	0.0108696	-0.0108696
f__Catabacteriaceae.14594	0.000247189	0.0212286	-0.0209814
o__Clostridiales.1460	0.117768	0.0220988	0.0956691
f__Ruminococcaceae.14600	0.00859711	0.0192925	-0.0106954
g__Faecalibacterium.14601	0.155314	0.0712706	0.0840436
g__Prevotella.14604	0.0390882	0.00155773	0.0375305
g__Prevotella.14606	0.0608053	0.018363	0.0424423
g__Ruminococcus.14607	0.0393949	0.0191356	0.0202593
g__Oscillospira.14611	0.0300264	0.0005344	0.029492
g__Capnocytophaga.14613	0.0105263	0	0.0105263
o__Clostridiales.14623	0.0826074	0.00020692	0.0824005
g__Capnocytophaga.1463	0.0105263	0	0.0105263
g__Lactobacillus.14632	0	0.0108696	-0.0108696
g__Granulicatella.14642	0.0105263	0	0.0105263
o__Clostridiales.14649	0.0444156	0.0577357	-0.0133201
g__Parabacteroides.14653	0.0240323	0.0186623	0.00537001
o__Clostridiales.1466	0.0135403	0.0768534	-0.0633131
g__Ruminococcus.14661	0.0840756	0.00244642	0.0816292
g__Ruminococcus.14669	0.000815066	0.0501396	-0.0493245
f__Ruminococcaceae.14672	0.0225567	0.0496889	-0.0271322
f__Rikenellaceae.14682	0.00628419	0.0957718	-0.0894876
g__Streptococcus.14683	0	0.0108696	-0.0108696
g__Roseburia.14686	0.0330713	0.0359463	-0.002875
g__Prevotella.14690	0.130922	0.00188101	0.129041
f__Lachnospiraceae.14692	0	0.0108696	-0.0108696
g__Campylobacter.1470	0	0.0543478	-0.0543478
o__Bacteroidales.14732	0.0105263	0	0.0105263
o__Clostridiales.14735	0.0686779	0.0119594	0.0567185
g__Faecalibacterium.14743	0.00912355	0.0766287	-0.0675052
g__Eubacterium.14745	0.0734962	0.0896739	-0.0161777
g__Bacteroides.14746	0.213603	0.166526	0.0470768
g__Parabacteroides.14749	0.0639385	0.0141345	0.049804
Root.14752	0.00142784	0.00939516	-0.00796732
g__Prevotella.14755	0.0169162	0.00504697	0.0118692
o__Clostridiales.1476	0.0526316	0	0.0526316
c__ML615J.28.14760	0.0105263	0	0.0105263
f__Ruminococcaceae.14763	0.0415718	0.00913636	0.0324354
f__Ruminococcaceae.14797	0.0280987	0.0253108	0.00278791
p__Firmicutes.14812	0.00237263	0.0192891	-0.0169165
g__Sutterella.14815	0.0105263	0	0.0105263
g__Roseburia.14821	0.153863	0.171232	-0.0173686
g__Parabacteroides.14823	0.0147891	0.0806458	-0.0658567
o__Clostridiales.14827	0.0279538	0.00124779	0.026706
o__Bacteroidales.14837	0.0105263	0	0.0105263
f__Victivallaceae.14842	0.0627554	6.92778e-05	0.0626861
g__Bacteroides.14850	0.058275	0.0209171	0.0373579
g__Bacteroides.14851	0.0691678	0.0409996	0.0281683
g__Bacteroides.1486	0.166715	0.334976	-0.168261
c__Betaproteobacteria.14862	0.0193213	0.000893917	0.0184273
g__Parabacteroides.14871	0.0550048	0.157604	-0.102599
Root.14875	0.00244881	0.0576314	-0.0551826
f__Ruminococcaceae.14876	0.0421053	0	0.0421053
g__Catenibacterium.14877	0.133011	0.000608632	0.132402
g__Alistipes.14879	0.0974291	0.146908	-0.049479
g__Streptococcus.14880	0.00473645	0.0119573	-0.00722088
g__Roseburia.14891	0.15777	0.160185	-0.00241495
f__Lachnospiraceae.14898	0.0161764	0.0053016	0.0108748
g__Prevotella.149	0	0.0108696	-0.0108696
c__Betaproteobacteria.14908	0.0292681	0.0289504	0.000317671
o__Clostridiales.14914	0.00165713	0.0366336	-0.0349765
g__Bacteroides.14918	0.0575896	0.0344597	0.0231299
g__Clostridium.1492	0.0324172	0.00500198	0.0274152
o__RF39.14925	0.0210526	0	0.0210526
g__Bacteroides.14926	0.153803	0.226029	-0.072226
o__Clostridiales.14936	0.0393177	0.0101392	0.0291785
f__Lachnospiraceae.14949	0.165866	0.123568	0.0422977
f__Alcaligenaceae.14966	0.130653	0.0678399	0.0628127
g__Parabacteroides.14969	0.0984067	0.194916	-0.096509
f__Lachnospiraceae.14971	0.0476635	0.0216037	0.0260597
g__Parabacteroides.14974	0.00138415	0.00944028	-0.00805614
g__Haemophilus.14976	0	0.0108696	-0.0108696
g__Ruminococcus.14977	0.0141614	0.0667813	-0.0526199
g__Bacteroides.1498	0.0105263	0	0.0105263
g__Roseburia.14981	0.018756	0.0132411	0.00551487
g__Bacteroides.14990	0.0156391	0.00548654	0.0101526
g__Haemophilus.15	0.00567227	0.00794095	-0.00226868
o__Streptophyta.150	0	0.0108696	-0.0108696
g__Treponema.15007	0	0.0108696	-0.0108696
g__Ruminococcus.15022	0.0365417	0.0273955	0.00914626
f__Ruminococcaceae.15024	0.0287549	0.0103392	0.0184157
f__Lachnospiraceae.15035	0.100103	0.0358057	0.0642973
g__Odoribacter.15036	0.0679756	0.00628661	0.061689
g__Bacteroides.1504	0.0207745	0.000287208	0.0204873
g__Alistipes.15040	0.219384	0.101132	0.118251
g__Alistipes.15045	0.0100374	0.000504841	0.00953258
g__Blautia.15051	0.287283	0.202398	0.0848849
f__Ruminococcaceae.15053	0.0156405	0.0083829	0.00725761
g__Varibaculum.15054	0.00613568	0.00453381	0.00160188
g__Prevotella.15058	0.0176533	0.00175509	0.0158982
f__Ruminococcaceae.15059	0.0124473	0.0229688	-0.0105216
o__Bacteroidales.1506	0.00972571	0.00165342	0.0080723
g__Bacteroides.15060	0.0204486	0.044102	-0.0236534
g__Bilophila.15070	0.00564612	0.00503933	0.000606785
g__Bacteroides.15075	0.0325944	0.0147314	0.017863
g__Subdoligranulum.15076	0.0177965	0.0313768	-0.0135803
f__Ruminococcaceae.15082	0.00736519	0.00652841	0.000836783
g__Phascolarctobacterium.1509	0.023466	0.00558499	0.017881
g__Prevotella.15098	0.0210526	0	0.0210526
g__Bacteroides.15118	0.00954321	0.0504358	-0.0408926
f__Lachnospiraceae.15123	0.0127423	0.00648363	0.00625865
f__Ruminococcaceae.15124	0	0.0217391	-0.0217391
o__Bacteroidales.15128	0.0105263	0	0.0105263
o__Bacteroidales.1513	0.00956753	0.0237192	-0.0141517
g__Bacteroides.15133	0.221244	0.158922	0.0623213
Root.15135	0.00092416	0.0198305	-0.0189064
o__Clostridiales.1514	0.00456267	0.0185982	-0.0140355
o__Clostridiales.15142	0.0105263	0	0.0105263
f__Ruminococcaceae.15143	0	0.0434783	-0.0434783
f__Lachnospiraceae.15147	0	0.0108696	-0.0108696
g__Actinomyces.15148	0	0.0108696	-0.0108696
f__Ruminococcaceae.15150	0	0.0326087	-0.0326087
o__Clostridiales.15154	0.0516973	0.000192953	0.0515043
f__Lachnospiraceae.15157	0.0526316	0	0.0526316
g__Faecalibacterium.15158	0.0997319	0.143174	-0.0434417
g__Subdoligranulum.15163	0.0376417	0.031901	0.00574071
f__Lachnospiraceae.15170	0.0191742	0.0276387	-0.00846454
g__Streptococcus.15181	0	0.0108696	-0.0108696
g__Alistipes.15190	0.0735163	0.305319	-0.231802
f__Ruminococcaceae.15191	0.00279563	0.0239483	-0.0211527
g__Bacteroides.152	0.10261	0.339696	-0.237087
g__Bacteroides.15208	0.037787	0.00111476	0.0366723
g__Clostridium.15210	0.0352897	0.00358148	0.0317082
g__Lachnospira.15219	0.0696199	0.0802838	-0.0106639
g__Bacteroides.15222	0.0361441	0.0332265	0.00291765
g__Ruminococcus.15226	0.000346044	0.0315367	-0.0311907
g__Bacteroides.1523	0.0817259	0.0255814	0.0561445
g__Subdoligranulum.15230	0.0664924	0.104111	-0.0376191
g__Bacteroides.15235	0.202778	0.127198	0.0755805
g__Parabacteroides.15240	0.032882	0.0260526	0.00682945
g__Streptococcus.15247	0.00414745	0.0131737	-0.00902628
g__Prevotella.15248	0	0.0108696	-0.0108696
g__Alistipes.15254	0.129807	0.212415	-0.0826079
Root.15257	0.00186111	0.0178955	-0.0160344
g__Prevotella.15258	0	0.0108696	-0.0108696
f__Ruminococcaceae.15260	0.10044	0.0316415	0.0687988
o__Bifidobacteriales.15263	0.0122538	0.0045429	0.00771085
g__Bacteroides.15264	0.0682214	0.0499907	0.0182307
g__Oscillospira.15265	0	0.0326087	-0.0326087
o__Clostridiales.15270	0.0105263	0	0.0105263
g__Alistipes.15271	0.334293	0.235351	0.0989415
g__Roseburia.15275	0.0624253	0.102611	-0.040186
g__Bacteroides.1528	0.123425	0.0174236	0.106002
o__Clostridiales.15282	0	0.0108696	-0.0108696
g__Lachnobacterium.15289	0.118438	0.00877134	0.109666
f__Ruminococcaceae.15292	0.0501451	0.0263822	0.0237629
g__Faecalibacterium.15299	0.000851203	0.0299718	-0.0291206
o__Clostridiales.15304	0.018338	0.0122711	0.00606684
f__Ruminococcaceae.15306	0.00959545	0.000961217	0.00863424
g__Faecalibacterium.15307	0.0459282	0.00889576	0.0370325
f__Porphyromonadaceae.1531	0.0577149	0.03271	0.0250049
g__Alistipes.15311	0.120002	0.082607	0.0373947
g__Prevotella.15312	0.0723711	0.000193711	0.0721773
c__Alphaproteobacteria.15313	0.0105263	0	0.0105263
o__Clostridiales.15317	0.116773	0.0333649	0.0834085
g__Fusobacterium.1532	0.0105263	0	0.0105263
g__Oribacterium.15326	0.0105263	0	0.0105263
g__Ruminococcus.15337	0.0843586	0.316639	-0.232281
g__Faecalibacterium.15344	0.0342182	0.0174655	0.0167527
o__Bacteroidales.15347	0.164358	0.0223021	0.142056
Root.15350	0.0113053	0.0512086	-0.0399033
g__Faecalibacterium.15353	0.00424417	0.0173566	-0.0131124
g__Streptococcus.15355	0.0105263	0	0.0105263
f__Veillonellaceae.1536	0.0210526	0	0.0210526
f__Lachnospiraceae.15369	0.0244173	0.0581411	-0.0337238
o__Bacteroidales.15371	0	0.0326087	-0.0326087
g__Roseburia.15381	0.0781521	0.00380568	0.0743464
f__Ruminococcaceae.15385	0	0.0108696	-0.0108696
o__Bacteroidales.15391	0	0.0326087	-0.0326087
g__Oscillospira.15394	0.0327874	0.0204912	0.0122962
Root.15395	0.0362206	0.00927189	0.0269487
g__Alistipes.154	0.330749	0.301824	0.0289251
g__Akkermansia.15400	0.050371	0.000466858	0.0499041
f__Ruminococcaceae.15425	0	0.0108696	-0.0108696
g__Prevotella.15426	0.00914301	0.00142841	0.0077146
g__Veillonella.15427	0.000791065	0.0418445	-0.0410535
f__Lachnospiraceae.15429	0.0109667	0.00709478	0.00387197
g__Akkermansia.15439	0.00360525	0.0674004	-0.0637951
c__ML615J.28.1544	0.0102678	0.000266984	0.0100008
f__Lachnospiraceae.15442	0.0632818	0.0433503	0.0199314
g__Ruminococcus.15449	0.0293299	0.0232874	0.00604254
g__Prevotella.15450	0.00809289	0.00502555	0.00306734
g__Eubacterium.15453	0.00643914	0.043266	-0.0368268
g__Oscillospira.15461	0.00185844	0.0268516	-0.0249931
g__Clostridium.15462	0.0276024	0.0112318	0.0163706
g__Bacteroides.15469	0.0023312	0.0289979	-0.0266667
f__Lachnospiraceae.15474	0.0360602	0.0333008	0.00275943
o__Clostridiales.15486	0.119857	0.0799774	0.0398797
Root.15489	0.0105263	0	0.0105263
g__Ruminococcus.155	0.0512082	0.315085	-0.263877
g__Bacteroides.1550	0.0923056	0.246156	-0.153851
g__Dialister.15513	0	0.0108696	-0.0108696
g__Oscillospira.15514	0.0470294	0.00231395	0.0447154
g__Bacteroides.15516	0.133756	0.12659	0.00716613
g__Prevotella.15518	0.0105263	0	0.0105263
g__Holdemania.1552	0.169769	0.0875648	0.0822041
g__Lachnospira.15524	0.00875983	0.0602574	-0.0514975
g__Bacteroides.15533	0.083862	0.0328786	0.0509834
o__Clostridiales.15535	0.000446196	0.0208176	-0.0203714
g__Bacteroides.15536	0.0689132	0.00592573	0.0629874
f__Porphyromonadaceae.15542	0.0211741	0.0259866	-0.00481244
g__Bacteroides.15552	0.00571432	0.0657608	-0.0600465
f__Ruminococcaceae.15555	0.0065847	0.00407015	0.00251455
g__Parabacteroides.15557	0.011766	0.0136393	-0.00187334
o__Bacteroidales.15561	0.0265456	0.0252041	0.00134149
g__Prevotella.15562	0.0421053	0	0.0421053
f__Ruminococcaceae.15564	0	0.0217391	-0.0217391
g__Parabacteroides.15565	0.0669447	0.111334	-0.0443898
g__Bacteroides.15582	0.0126789	0.15895	-0.146272
f__Lachnospiraceae.15588	0.0755888	0.24017	-0.164581
g__Haemophilus.156	0.0105263	0	0.0105263
g__Bacteroides.15602	0.00110959	0.03089	-0.0297804
g__Clostridium.15603	0.209441	0.150093	0.0593484
g__Oscillospira.15610	0.0511701	0.0132847	0.0378854
o__Clostridiales.15612	0.0411356	0.0611593	-0.0200237
p__Firmicutes.15615	0	0.0108696	-0.0108696
f__Ruminococcaceae.15616	0	0.0108696	-0.0108696
g__Bacteroides.15621	0.0557584	0.0971443	-0.0413859
g__Oscillospira.15629	0.12866	0.0966134	0.0320469
f__Alcaligenaceae.15633	0.0422335	0.0541824	-0.0119489
g__Gemella.15644	0.0105263	0	0.0105263
g__Parabacteroides.15645	0.0232318	0.0254119	-0.00218007
f__Ruminococcaceae.15646	0.00170483	0.0546548	-0.05295
f__Ruminococcaceae.15650	0	0.0217391	-0.0217391
g__Dialister.15661	0.0142455	0.0359603	-0.0217147
g__Bacteroides.15664	0.138723	0.122411	0.0163112
g__Oscillospira.15665	0.0207257	0.0584211	-0.0376954
f__Ruminococcaceae.15667	0.0105263	0	0.0105263
g__Roseburia.15671	0.0294718	0.0163067	0.0131651
g__Clostridium.1568	0.0193653	0.0252239	-0.00585864
g__Bacteroides.15682	0.0190212	0.00104883	0.0179724
g__Bacteroides.15686	0.0556525	0.0512284	0.00442404
g__Bacteroides.15688	0.066947	0.00891324	0.0580337
f__Lachnospiraceae.15692	0.0513544	0.0020314	0.049323
o__Bacteroidales.15694	0.00439506	0.00633119	-0.00193614
o__Bacteroidales.15697	0.0105263	0	0.0105263
g__Sutterella.157	0.126707	0.0190391	0.107667
g__Porphyromonas.1570	0	0.0217391	-0.0217391
g__Bacteroides.15700	0.0906909	0.16315	-0.0724588
g__Bacteroides.15708	0.0135339	0.0248447	-0.0113108
f__Lachnospiraceae.1571	0.0578375	0.0489614	0.00887606
g__Bacteroides.15714	0.22544	0.0269718	0.198468
g__Bacteroides.15717	0	0.0217391	-0.0217391
f__Lachnospiraceae.15718	0.0101054	0.0226084	-0.012503
g__Leptotrichia.15719	0.0105263	0	0.0105263
g__Sutterella.15720	0.023123	0.014701	0.00842199
Root.15721	0.0430386	0.0180828	0.0249557
f__Ruminococcaceae.15722	0.00726141	0.050221	-0.0429596
g__Bacteroides.15736	0.107877	0.0951271	0.0127499
g__Ruminococcus.15742	0.0393508	0.0137139	0.0256369
g__Dialister.15763	0.0422536	0.0231825	0.0190711
g__Parabacteroides.15773	0.195043	0.0499728	0.14507
f__Lachnospiraceae.15795	0.0847337	0.0250472	0.0596864
f__Catabacteriaceae.15797	0.0210526	0	0.0210526
f__Lachnospiraceae.158	0.504833	0.256667	0.248166
g__Ruminococcus.15801	0.070937	0.0732891	-0.00235205
g__Prevotella.15807	0.0210526	0	0.0210526
g__Clostridium.15811	0.0446759	0.00164302	0.0430329
g__Sutterella.15820	0.0253047	0.00431924	0.0209854
c__Alphaproteobacteria.15828	0	0.0108696	-0.0108696
g__Ruminococcus.15829	0.00512811	0.0246657	-0.0195376
g__Clostridium.15837	0	0.0217391	-0.0217391
o__Bacteroidales.1584	0.132552	0.0696277	0.0629244
g__Bacteroides.15840	0.0105263	0	0.0105263
g__Lachnospira.15841	0.00809351	0.0965823	-0.0884888
g__Bacteroides.15850	0.0465478	0.0442315	0.00231624
f__Lachnospiraceae.15866	0.228026	0.112553	0.115473
g__Bacteroides.15867	0.162501	0.111714	0.0507874
g__Roseburia.15869	0.295046	0.250518	0.0445274
g__Ruminococcus.15871	0.0564552	0.0263533	0.0301019
f__Ruminococcaceae.15880	0.0421053	0	0.0421053
g__Faecalibacterium.15881	0.0761519	0.0942322	-0.0180803
g__Bacteroides.15887	0.0736842	0	0.0736842
g__Dialister.15888	0.0310883	0.00284406	0.0282442
g__Bacteroides.15895	0.015295	0.0658982	-0.0506032
o__Bacteroidales.15898	0	0.0108696	-0.0108696
o__EW055.159	0	0.0108696	-0.0108696
g__Coprococcus.1590	0.0221799	0.0607814	-0.0386015
g__Akkermansia.15901	0.000355183	0.105028	-0.104673
g__Bacteroides.15902	0.0440528	0.13645	-0.0923974
g__Parabacteroides.15906	0.0692452	0.0245548	0.0446904
g__Bacteroides.15920	0.00177609	0.0451778	-0.0434017
g__Parabacteroides.15932	0.0235597	0.0545193	-0.0309596
o__Bacteroidales.15933	0	0.0108696	-0.0108696
g__Parabacteroides.15934	0.111468	0.0577384	0.0537295
g__Parabacteroides.15941	0.128269	0.0912473	0.0370213
o__Clostridiales.15942	0.00248868	0.0165995	-0.0141108
f__Rikenellaceae.15949	0.0223933	0.0374691	-0.0150758
o__Clostridiales.1595	0.0504377	0.017437	0.0330007
g__Bacteroides.15954	0.0281691	0.0687384	-0.0405693
o__Bacteroidales.15959	0.0210526	0	0.0210526
g__Prevotella.1596	0.0872485	0.00803772	0.0792108
g__Bacteroides.15966	0.202062	0.0565517	0.14551
g__Ruminococcus.1597	0.0354249	0.0238645	0.0115604
g__Bacteroides.15977	0.0235991	0.0299792	-0.00638012
g__Ruminococcus.15983	0	0.0108696	-0.0108696
f__Lachnospiraceae.1599	0.0421053	0	0.0421053
o__Clostridiales.15991	0	0.0108696	-0.0108696
g__Prevotella.15993	0.0736842	0	0.0736842
f__Ruminococcaceae.15995	0.0210526	0	0.0210526
g__Faecalibacterium.15999	0.0035739	0.027073	-0.0234991
g__Neisseria.16	0.00332729	0.00743378	-0.00410649
g__Eubacterium.160	0.00443045	0.00629464	-0.00186419
g__Ruminococcus.1600	0.0313775	0.0175577	0.0138198
g__Oscillospira.16000	0.103327	0.0217606	0.081566
g__Bacteroides.16002	0.232805	0.11203	0.120775
f__Ruminococcaceae.16004	0.0263444	0.0443496	-0.0180053
f__Ruminococcaceae.16012	0.00978995	0.000760379	0.00902957
g__Bacteroides.16016	0.157128	0.0963489	0.0607791
g__Megasphaera.1602	0	0.0217391	-0.0217391
g__Prevotella.16031	0.0210526	0	0.0210526
g__Parabacteroides.16034	0.307673	0.167072	0.140602
g__Anaerotruncus.16035	0.00194137	0.0265947	-0.0246533
g__Bacteroides.16049	0.203303	0.143414	0.0598887
g__Parabacteroides.16050	0.0553775	0.00540104	0.0499765
o__Bacteroidales.16053	0.0315789	0	0.0315789
o__Clostridiales.16061	0.00519428	0.0454084	-0.0402141
f__Ruminococcaceae.16085	0.0297669	0.00472205	0.0250449
g__Parabacteroides.16086	0.0199455	0.0114412	0.00850425
g__Bulleidia.16098	0	0.0108696	-0.0108696
f__Catabacteriaceae.16103	0.0206047	0.0151094	0.00549532
g__Streptococcus.16107	0	0.0108696	-0.0108696
g__Clostridium.16109	0.0105263	0	0.0105263
g__Ruminococcus.16112	0.0247543	0.0660932	-0.041339
g__Faecalibacterium.16113	0.0767719	0.133611	-0.0568387
o__Bacteroidales.1612	0.116937	0.0024212	0.114516
p__Bacteroidetes.16131	0	0.0108696	-0.0108696
c__Betaproteobacteria.16133	0.000514519	0.0413531	-0.0408386
g__Subdoligranulum.16136	0.0164771	0.0373334	-0.0208563
f__Ruminococcaceae.16141	0.0187212	0.00120373	0.0175175
g__Faecalibacterium.16145	0.054684	0.0522284	0.00245561
g__Enterococcus.1615	0.0210526	0	0.0210526
o__Bacteroidales.16152	0.0738537	0.0671351	0.00671852
f__Lachnospiraceae.16154	0.0739534	0.0026479	0.0713055
o__Victivallales.16159	0.0105263	0	0.0105263
g__Bacteroides.16161	0.126561	0.0743413	0.0522196
g__Clostridium.16163	0.0233211	0.00969834	0.0136228
g__Subdoligranulum.16167	0.0276698	0.0026911	0.0249787
o__Bacteroidales.16170	0	0.0108696	-0.0108696
g__Subdoligranulum.16172	0.0356128	0.0336967	0.00191606
g__Parabacteroides.16177	0.0618114	0.0694154	-0.00760404
g__Ruminococcus.16181	0	0.0217391	-0.0217391
g__Subdoligranulum.16186	0.0256748	0.00203223	0.0236426
f__Ruminococcaceae.16195	0.0343834	0.0198085	0.0145749
g__Bacteroides.162	0.194862	0.10593	0.0889324
f__Ruminococcaceae.16201	0.0326569	0.0532347	-0.0205778
g__Alistipes.16203	0.0109914	0.125691	-0.1147
g__Campylobacter.16215	0	0.0108696	-0.0108696
g__Parabacteroides.16218	0.0115479	0.0206842	-0.00913631
g__Prevotella.16223	0.0421053	0	0.0421053
f__Lachnospiraceae.16224	0.0391774	0.00833573	0.0308417
o__Bacteroidales.16227	0.0105263	0	0.0105263
g__Bacteroides.16245	0.177131	0.175227	0.00190356
g__Lachnospira.16246	0.0254705	0.00210254	0.023368
o__Clostridiales.16255	0.0105263	0	0.0105263
g__Ruminococcus.16263	0.0526428	0.112082	-0.0594388
g__Faecalibacterium.16265	0.288312	0.180051	0.108261
g__Faecalibacterium.1627	0.151641	0.106635	0.045006
o__RF39.16275	0	0.0108696	-0.0108696
g__Clostridium.1628	0.0657606	0.0521082	0.0136524
g__Oscillospira.16288	0.0339792	0.0527139	-0.0187347
g__Coprococcus.16291	0.210866	0.119597	0.0912696
f__Ruminococcaceae.16292	0.0379652	0.00213751	0.0358277
g__Sutterella.163	0.172895	0.106386	0.0665094
g__Megasphaera.16302	0	0.0217391	-0.0217391
f__Lachnospiraceae.16318	0.132505	0.0483391	0.0841663
o__Bacteroidales.1633	0.0200043	0.0134765	0.00652787
g__Alistipes.16332	0.0642421	0.0244915	0.0397506
g__Dialister.16343	0.0020225	0.0491267	-0.0471042
o__Clostridiales.16344	0.0485128	0.058601	-0.0100882
f__Ruminococcaceae.16349	0.025312	0.00431417	0.0209979
g__Parabacteroides.1635	0.225939	0.154125	0.0718143
f__Ruminococcaceae.16358	0.0455843	0.0299143	0.01567
f__Lachnospiraceae.16362	0.013784	0.00750564	0.00627836
f__Lachnospiraceae.16363	0.0109426	0.0156596	-0.00471703
g__Roseburia.16365	0.081492	0.0347141	0.0467779
f__Ruminococcaceae.16366	0.0105263	0	0.0105263
g__Bacteroides.1637	0.0881906	0.0623802	0.0258104
o__EW055.16379	0.00418302	0.00655015	-0.00236713
Root.16380	0.0301226	0.0835383	-0.0534157
f__Ruminococcaceae.16384	0.0144677	0.0285388	-0.0140711
g__Clostridium.16388	0.0703299	0.0581147	0.0122152
g__Parabacteroides.16389	0.187686	0.0627986	0.124888
g__Faecalibacterium.16397	0.0370449	0.00130634	0.0357386
g__Bifidobacterium.16400	0.0105263	0	0.0105263
f__Ruminococcaceae.16403	0.00533585	0.0781408	-0.0728049
g__Faecalibacterium.16404	0.0210526	0	0.0210526
f__Ruminococcaceae.16406	0.0736842	0	0.0736842
g__Oscillospira.16408	0.0518523	0.0289849	0.0228673
g__Bacteroides.16411	0.0239928	0.0606633	-0.0366705
g__Bacteroides.16418	0.0887568	0.0496533	0.0391035
g__Faecalibacterium.16423	0.0727049	0.0560396	0.0166653
g__Dialister.16427	0.145456	0.0328272	0.112629
g__Haemophilus.16433	0.0105263	0	0.0105263
f__Ruminococcaceae.16436	0.0112382	0.0717156	-0.0604773
g__Actinomyces.1644	0.0105263	0	0.0105263
Root.16448	0	0.0108696	-0.0108696
f__Lachnospiraceae.1645	0.0105263	0	0.0105263
g__Parabacteroides.16451	0.0851098	0.0369825	0.0481273
g__Clostridium.16454	0	0.0108696	-0.0108696
f__Lachnospiraceae.16455	0.142036	0.0163283	0.125708
g__Parabacteroides.16465	0.00844537	0.00650918	0.00193619
g__Parabacteroides.16473	0	0.0108696	-0.0108696
g__Bacteroides.1648	0.167671	0.0802262	0.0874452
g__Roseburia.16484	0.144493	0.0154823	0.129011
o__Bacteroidales.1649	0	0.0108696	-0.0108696
g__Streptococcus.16491	0	0.0108696	-0.0108696
g__Lachnospira.16503	0.128884	0.0958368	0.0330476
g__Prevotella.16506	0.0105263	0	0.0105263
c__ML615J.28.16509	0.000658877	0.0203784	-0.0197195
g__Oscillospira.16521	0.00804358	0.0351724	-0.0271288
g__Bacteroides.16529	0.189002	0.296124	-0.107122
o__Clostridiales.1653	0.146899	0.025524	0.121375
o__Clostridiales.16531	0	0.0217391	-0.0217391
g__Bacteroides.16539	0.306907	0.287902	0.0190056
g__Bacteroides.1654	0.202046	0.304034	-0.101987
o__Bifidobacteriales.16540	0.0298032	0.0701286	-0.0403254
o__Clostridiales.16542	0	0.0217391	-0.0217391
f__Ruminococcaceae.16547	0.00811812	0.0200344	-0.0119163
g__Roseburia.1656	0.201542	0.254322	-0.0527802
g__Oscillospira.16568	0.0848084	0.029083	0.0557254
g__Parabacteroides.1657	0.031656	0.0259915	0.00566446
f__Lachnospiraceae.16570	0.00663631	0.0223296	-0.0156933
f__Porphyromonadaceae.16571	0	0.0326087	-0.0326087
g__Bacteroides.16574	0.0421053	0	0.0421053
g__Roseburia.16585	0.178708	0.248379	-0.0696716
g__Roseburia.16598	0.00669132	0.0822797	-0.0755884
o__Burkholderiales.16605	0	0.0108696	-0.0108696
c__ML615J.28.16608	0.0215061	0.00693418	0.014572
g__Faecalibacterium.16609	0.0220788	0.00653997	0.0155388
o__Bacteroidales.16615	0.0105263	0	0.0105263
o__Clostridiales.16620	0.081491	0.0245474	0.0569436
g__Ruminococcus.16622	0	0.0434783	-0.0434783
g__Prevotella.16631	0.0031404	0.0152535	-0.0121131
o__Bacteroidales.16632	0.00573255	0.0158196	-0.0100871
g__Roseburia.16633	0.198188	0.164977	0.0332107
g__Bacteroides.16634	0.1511	0.140074	0.0110264
c__Clostridia.16644	0.000607565	0.0716953	-0.0710878
g__Dialister.16647	0.00216658	0.00863233	-0.00646575
f__Ruminococcaceae.1665	0.0831862	0.0914612	-0.00827504
f__Ruminococcaceae.16651	0.0571881	0.00102741	0.0561607
g__Prevotella.16654	0.0105263	0	0.0105263
o__Bacteroidales.16657	0.0302094	0.00614187	0.0240676
g__Bacteroides.16666	0.106476	0.0424767	0.063999
f__Alcaligenaceae.16669	0.147022	0.115259	0.031763
f__Ruminococcaceae.16679	0.0180752	0.0630217	-0.0449466
f__Ruminococcaceae.16680	0.0152457	0.00299815	0.0122475
f__Ruminococcaceae.16683	0.00254659	0.0477738	-0.0452272
g__Bacteroides.16685	0.0499828	0.143659	-0.0936761
g__Bacteroides.16686	0.0105263	0	0.0105263
g__Bacteroides.16695	0.234425	0.153868	0.0805575
o__Clostridiales.16705	0.0693902	0.026134	0.0432563
g__Bacteroides.16706	0.10691	0.0421175	0.0647929
g__Alistipes.16709	0.00999653	0.13411	-0.124113
o__Bacteroidales.16711	0.0105263	0	0.0105263
g__Faecalibacterium.16716	0.0116924	0.047107	-0.0354146
g__Parabacteroides.16717	0.0021579	0.0259239	-0.023766
g__Bacteroides.1672	0.0316238	0.188272	-0.156648
c__Betaproteobacteria.16720	0	0.0108696	-0.0108696
o__Bacteroidales.16722	0.0631579	0	0.0631579
g__Parabacteroides.16726	0.00808417	0.0351305	-0.0270463
g__Bacteroides.16728	0.0624595	0.000240385	0.0622191
o__Bacteroidales.1673	0	0.0217391	-0.0217391
g__Veillonella.16736	0	0.0108696	-0.0108696
g__Oscillospira.16742	0.000343709	0.0420586	-0.0417149
g__Oscillospira.1675	0.252728	0.112054	0.140674
g__Faecalibacterium.16755	0.00701065	0.0543585	-0.0473479
f__Lachnospiraceae.16756	0	0.0108696	-0.0108696
o__RF39.16760	0	0.0108696	-0.0108696
g__Bacteroides.1677	0.161862	0.325263	-0.163402
f__Lachnospiraceae.16775	0.06516	0.0733069	-0.00814688
g__Parabacteroides.16778	0.0293594	0.0240311	0.0053283
g__Faecalibacterium.1678	0.082321	0.0860586	-0.0037376
f__Ruminococcaceae.16786	0.01486	0.0211002	-0.0062402
g__Faecalibacterium.16792	0.0426738	0.0754999	-0.0328261
g__Prevotella.16807	0.00218679	0.0172229	-0.0150361
g__Alistipes.1681	0.0825583	0.43315	-0.350592
g__Prevotella.16810	0.0954028	0.00305457	0.0923482
g__Bacteroides.16813	0.0520356	0.0384742	0.0135614
o__Bacteroidales.16816	0.0541969	0.00462659	0.0495703
g__Prevotella.16818	0.0210526	0	0.0210526
g__Bacteroides.16819	0	0.0108696	-0.0108696
f__Veillonellaceae.16831	0	0.0326087	-0.0326087
g__Parabacteroides.16834	0.0469267	0.00838025	0.0385464
f__Ruminococcaceae.1684	0.00658208	0.0162914	-0.0097093
Root.16851	0.00632579	0.0152071	-0.00888128
g__Streptococcus.16861	0	0.0108696	-0.0108696
g__Bacteroides.16871	0.0461821	0.145159	-0.0989769
f__Prevotellaceae.16876	0.0377336	0.0479925	-0.0102589
o__Bifidobacteriales.16879	0	0.0326087	-0.0326087
g__Alistipes.16882	0.00851127	0.224257	-0.215746
g__Ruminococcus.16884	0.0302209	0.143974	-0.113753
g__Prevotella.16892	0.105823	0.00705372	0.0987691
g__Sutterella.1691	0.0358515	0.00161442	0.0342371
f__Porphyromonadaceae.16915	0	0.0108696	-0.0108696
g__Bacteroides.16918	0.0815243	0.0160829	0.0654414
f__Lachnospiraceae.16920	0.143457	0.034318	0.109139
o__Clostridiales.16922	0.00847406	0.0194831	-0.0110091
f__Lachnospiraceae.16923	0.0599509	0.00110386	0.058847
g__Parabacteroides.16927	0.0194929	0.0233497	-0.00385678
g__Bacteroides.1693	0.241098	0.310808	-0.0697093
g__Bacteroides.16931	0.107281	0.0705469	0.0367343
o__Clostridiales.16933	0	0.0108696	-0.0108696
g__Bacteroides.16936	0.0191339	0.000990628	0.0181433
f__Ruminococcaceae.16947	0.0345622	0.0111952	0.023367
g__Streptococcus.1695	0.00797795	0.00263146	0.00534649
Root.16955	0.0648502	0.0095637	0.0552865
c__Betaproteobacteria.16956	0.0105263	0	0.0105263
f__Veillonellaceae.1696	0.00794321	0.00266734	0.00527587
g__Faecalibacterium.16962	0.0148022	0.0493385	-0.0345363
o__Bacteroidales.16963	0.0315789	0	0.0315789
g__Bacteroides.16965	0.0605467	0.0871194	-0.0265726
f__Clostridiaceae.16968	0.0105263	0	0.0105263
g__Clostridium.1697	0.0638601	0.0342025	0.0296577
g__Oscillospira.16973	0.0332219	0.00801706	0.0252048
o__YS2.1698	0	0.0108696	-0.0108696
g__Faecalibacterium.16981	0.0165302	0.0155394	0.000990819
g__Prevotella.16992	0	0.0108696	-0.0108696
g__Bacteroides.16994	0.0865938	0.00467146	0.0819223
g__Parabacteroides.170	0.217555	0.265052	-0.0474961
g__Ruminococcus.17001	0.0134392	0.0444013	-0.0309621
f__Ruminococcaceae.17002	0.0376764	0.00617714	0.0314993
g__Blautia.1701	0.0872046	0.149082	-0.0618777
g__Parabacteroides.17018	0.0867265	0.0190977	0.0676288
g__Parabacteroides.17028	0	0.0326087	-0.0326087
o__RF39.17030	0	0.0108696	-0.0108696
o__Clostridiales.17035	0.0204392	0.000316722	0.0201225
g__Bacteroides.17043	0.00848723	0.094089	-0.0856018
g__Alistipes.17047	0.180222	0.138811	0.0414107
f__Porphyromonadaceae.17048	0	0.0108696	-0.0108696
o__Bacteroidales.17049	0.0269377	0.00319506	0.0237426
c__Clostridia.17050	0.00575743	0.015794	-0.0100365
o__Clostridiales.17052	0.0256802	0.00203037	0.0236498
g__Prevotella.17053	0	0.0108696	-0.0108696
f__Ruminococcaceae.17056	0.0308902	0.00868555	0.0222047
g__Bacteroides.17059	0.00130019	0.0571619	-0.0558617
g__Prevotella.17061	0.0629958	0.00630685	0.0566889
g__Prevotella.17068	0.0438872	0.0131866	0.0307007
g__Propionibacterium.17075	0	0.0108696	-0.0108696
g__Bacteroides.1708	0.312809	0.0344552	0.278354
o__Clostridiales.17088	0.0344804	0.00493544	0.0295449
g__Prevotella.1710	0.0968597	0.00173549	0.0951242
g__Oscillospira.17102	0.0370067	0.00131621	0.0356905
g__Veillonella.17104	0	0.0108696	-0.0108696
f__Lachnospiraceae.17106	0.0257017	0.0211731	0.00452853
g__Prevotella.17111	0.0804179	0.0065715	0.0738464
g__Bacteroides.17117	0.00563461	0.0238812	-0.0182466
f__Ruminococcaceae.17119	0.0111093	0.0102676	0.000841646
g__Lachnobacterium.17121	0.0400227	0.0159264	0.0240963
c__Betaproteobacteria.17124	0.0551575	0.0187502	0.0364073
Root.17127	0.0861525	0.00295476	0.0831977
Root.17128	0.158838	0.135058	0.0237804
f__Ruminococcaceae.17131	0	0.0108696	-0.0108696
g__Dialister.17134	0.000698569	0.0304447	-0.0297461
g__Bacteroides.17135	0.206243	0.113937	0.0923054
f__Lachnospiraceae.17136	0.0421053	0	0.0421053
o__Bacteroidales.17141	0	0.0108696	-0.0108696
o__Clostridiales.17143	0.0231675	0.00289524	0.0202723
f__Erysipelotrichaceae.17144	0.0341584	0.00205149	0.0321069
g__Bacteroides.17154	0.0397514	0.154241	-0.11449
g__Bacteroides.17155	0.242394	0.115635	0.126759
g__Faecalibacterium.17158	0.0541843	0.174301	-0.120117
g__Roseburia.17159	0.0101795	0.000358119	0.00982139
o__CW040.17164	0	0.0108696	-0.0108696
g__Parabacteroides.17179	0.000722261	0.0202475	-0.0195252
g__Porphyromonas.17192	0.00576274	0.0157885	-0.0100257
g__Prevotella.17194	0.0416649	0.00452971	0.0371352
g__Prevotella.17198	0.0210526	0	0.0210526
o__Bacteroidales.172	0.295919	0.0523939	0.243525
g__Streptococcus.17202	0	0.0326087	-0.0326087
g__Ruminococcus.17207	0.00482428	0.0117759	-0.00695166
g__Veillonella.17208	0	0.0108696	-0.0108696
o__Clostridiales.17211	0.0736842	0	0.0736842
g__Faecalibacterium.1723	0.0369838	0.162835	-0.125851
g__Clostridium.17233	0.006744	0.00390565	0.00283834
g__Oscillospira.1726	0.0667221	0.13808	-0.0713583
o__Clostridiales.17272	0.00462889	0.0121795	-0.00755057
g__Bacteroides.17277	0	0.0108696	-0.0108696
f__Alcaligenaceae.17278	0.117984	0.00143394	0.11655
g__Bacteroides.17282	0.112019	0.0582413	0.0537777
o__Clostridiales.17285	0.00183238	0.0099235	-0.00809112
f__Ruminococcaceae.17287	0.0150688	0.0227314	-0.00766263
g__Bacteroides.17289	0.0672462	0.0501262	0.01712
Root.17295	0	0.0326087	-0.0326087
Root.17298	0	0.0108696	-0.0108696
o__Clostridiales.17300	0.0133727	0.00396518	0.00940752
g__Eubacterium.17303	0.147881	0.123797	0.0240836
f__Ruminococcaceae.17304	0.0115852	0.0146642	-0.00307904
g__Sutterella.17310	0.0105263	0	0.0105263
f__Ruminococcaceae.17322	0	0.0326087	-0.0326087
g__Alistipes.17326	0	0.0326087	-0.0326087
f__Catabacteriaceae.17336	0.0203319	0.00774253	0.0125894
g__Bacteroides.17348	0.00114564	0.0290597	-0.0279141
g__Faecalibacterium.17349	0.0755493	0.0963681	-0.0208188
g__Bacteroides.17351	0.0916337	0.011338	0.0802957
o__Bacteroidales.17354	0.0315789	0	0.0315789
f__Ruminococcaceae.17358	0	0.0217391	-0.0217391
g__Faecalibacterium.17359	0.0349844	0.0754123	-0.0404279
g__Roseburia.17360	0.0411371	0.0384096	0.00272756
g__Peptococcus.17366	0	0.0108696	-0.0108696
g__Bacteroides.17382	0.0660211	0.0731304	-0.00710922
f__Lachnospiraceae.17384	0.0662853	0.00462745	0.0616578
f__Ruminococcaceae.17386	0.0315789	0	0.0315789
f__Ruminococcaceae.17388	0.0243381	0.0400856	-0.0157475
f__Veillonellaceae.17389	0	0.0108696	-0.0108696
g__Bacteroides.17390	0.040849	0.033906	0.00694302
g__Parabacteroides.17395	0.0405184	0.00779257	0.0327259
o__Bacteroidales.1740	0.135606	0.0279976	0.107608
g__Subdoligranulum.17402	0.0329645	0.0207853	0.0121793
g__Bacteroides.17413	0.00165593	0.0183193	-0.0166634
g__Ruminococcus.17414	0.0105263	0	0.0105263
f__Ruminococcaceae.17422	0.01888	0.00437102	0.014509
f__Ruminococcaceae.17425	0.00617915	0.0179557	-0.0117765
g__Alistipes.17430	0.0160268	0.0730019	-0.0569751
g__Parabacteroides.1744	0.195017	0.108828	0.0861896
Root.17442	0.0315789	0	0.0315789
f__Ruminococcaceae.17445	0.00626911	0.00439602	0.00187309
g__Ruminococcus.17453	0.000293246	0.0211335	-0.0208403
g__Bacteroides.17455	0.165036	0.0468252	0.118211
o__Bifidobacteriales.17456	0	0.0108696	-0.0108696
g__Bacteroides.17464	0.102356	0.0999543	0.00240128
g__Bacteroides.17470	0.120652	0.103603	0.0170494
g__Bacteroides.17480	0.111135	0.135678	-0.0245424
g__Bacteroides.17483	0.0167438	0.109687	-0.0929432
g__Roseburia.175	0.332125	0.225636	0.106489
o__Clostridiales.1750	0.122033	0.129238	-0.00720442
g__Prevotella.17513	0.0407806	0.00244748	0.0383331
g__Ruminococcus.17518	0.0202184	0.0200821	0.000136366
g__Faecalibacterium.1752	0.0398674	0.0320667	0.00780067
f__Ruminococcaceae.17522	0.00178977	0.0270643	-0.0252745
g__Subdoligranulum.1753	0.0570046	0.014763	0.0422415
g__Ruminococcus.17531	0.00235414	0.0502963	-0.0479422
g__Faecalibacterium.17538	0.0903419	0.16573	-0.0753883
f__Lachnospiraceae.1754	0.00651989	0.0300133	-0.0234934
g__Parabacteroides.17544	0.0520757	0.0179431	0.0341326
g__Bacteroides.17552	0	0.0434783	-0.0434783
f__Ruminococcaceae.17554	0.00735073	0.00655828	0.000792452
g__Bacteroides.17559	0.117273	0.00932627	0.107947
g__Bacteroides.17563	0.0817181	0.0498897	0.0318284
g__Ruminococcus.17566	0.0172465	0.0147998	0.00244662
f__Catabacteriaceae.1758	0.0411855	0.156636	-0.115451
g__Oscillospira.17599	0.0546783	0.0140183	0.04066
g__Faecalibacterium.17604	0.00482975	0.0644501	-0.0596203
g__Oribacterium.1761	0.0105263	0	0.0105263
g__Coprococcus.17617	0.100158	0.130943	-0.0307854
g__Subdoligranulum.17628	0.0331015	0.00697301	0.0261285
g__Phascolarctobacterium.17630	0.0598948	0.0251086	0.0347862
f__Victivallaceae.17634	0.0598478	0.001709	0.0581388
g__Prevotella.17636	0.0105263	0	0.0105263
f__Ruminococcaceae.17639	0.043597	0.0177533	0.0258437
f__Lachnospiraceae.17654	0.0102251	0.0294003	-0.0191752
Root.17659	0.013924	0.0243076	-0.0103836
g__Lactobacillus.17668	0	0.0434783	-0.0434783
f__Ruminococcaceae.17672	0	0.0217391	-0.0217391
g__Bacteroides.17673	0.0239265	0.0202554	0.00367112
g__Streptococcus.17680	0	0.0108696	-0.0108696
g__Alicyclobacillus.17692	0	0.0108696	-0.0108696
f__Ruminococcaceae.17699	0.0107894	0.0357791	-0.0249897
g__Ruminococcus.17714	0.00166635	0.0457444	-0.0440781
f__Lachnospiraceae.17719	0.0207902	0.00742707	0.0133631
g__Roseburia.17726	0.0569858	0.0993619	-0.042376
f__Lachnospiraceae.17729	0.231906	0.105539	0.126367
g__Blautia.17748	0.145532	0.210767	-0.0652347
g__Blautia.17751	0.0147969	0.0173293	-0.00253245
g__Faecalibacterium.17754	0.0647421	0.00836849	0.0563736
f__Rikenellaceae.17759	0.0669165	0.0159597	0.0509568
g__Clostridium.1778	0.0209277	0.0196426	0.00128516
f__Catabacteriaceae.17785	0	0.0108696	-0.0108696
g__Bacteroides.1779	0.234696	0.241274	-0.00657809
f__Ruminococcaceae.17812	0.000185255	0.0533913	-0.0532061
g__Bacteroides.17819	0.0116297	0.0291907	-0.017561
g__Megamonas.17820	0	0.0108696	-0.0108696
g__Ruminococcus.17836	0.0148546	0.0115132	0.00334141
f__Lachnospiraceae.17839	0.0180269	0.0233233	-0.00529648
f__Lachnospiraceae.17850	0.0143975	0.0068721	0.00752545
g__Parabacteroides.17851	0.0914648	0.00456688	0.086898
g__Oscillospira.17859	0.255305	0.0582928	0.197012
o__Bacteroidales.17866	0	0.0108696	-0.0108696
g__Bacteroides.17878	0.177973	0.0134461	0.164527
g__Ruminococcus.17885	0.0269761	0.00316863	0.0238075
f__Ruminococcaceae.17886	0.0228887	0.0297648	-0.00687604
g__Roseburia.1789	0.279839	0.0878983	0.191941
g__Ruminococcus.17890	0.0332785	0.035996	-0.00271747
o__Clostridiales.17891	0.0275927	0.00749289	0.0200998
o__Bacteroidales.17893	0.00820524	0.0132663	-0.00506109
g__Prevotella.1790	0.00484269	0.00586896	-0.00102628
g__Faecalibacterium.17901	0.0172035	0.0512167	-0.0340132
g__Subdoligranulum.17903	0.0829197	0.0261398	0.0567799
f__Ruminococcaceae.17911	0	0.0217391	-0.0217391
g__Parabacteroides.17913	0.0176453	0.00959197	0.00805337
f__Ruminococcaceae.17938	0.0213409	0.0268019	-0.00546104
g__Ruminococcus.17939	0.0264903	0.0120931	0.0143973
f__Rikenellaceae.1794	0.0100949	0.000445484	0.00964942
g__Campylobacter.17942	0.0105263	0	0.0105263
f__Lachnospiraceae.17946	0.28216	0.0849696	0.19719
o__Bacteroidales.17959	0.0210526	0	0.0210526
Root.17968	0	0.0434783	-0.0434783
g__Oscillospira.17973	0.232209	0.118503	0.113707
g__Prevotella.17999	0.101041	0.00869962	0.0923415
g__Porphyromonas.18	0.0092619	0.030438	-0.0211761
g__Oscillospira.18000	0.100365	0.0514848	0.0488804
g__Akkermansia.18001	0.00386696	0.0621113	-0.0582443
g__Bacteroides.18009	0.0829879	0.157162	-0.0741744
f__Ruminococcaceae.18010	0.0447713	0.00632872	0.0384426
o__EW055.18012	0.0105263	0	0.0105263
g__Bacteroides.18018	0.291959	0.0999777	0.191981
o__RF39.18024	0	0.0108696	-0.0108696
g__Bacteroides.18031	0.0225515	0.0201913	0.00236019
g__Bacteroides.18036	0.0308357	0.0768544	-0.0460186
f__Ruminococcaceae.18038	0	0.0217391	-0.0217391
g__Alistipes.18045	0.00736072	0.0768222	-0.0694615
g__Coprococcus.18046	0.155305	0.0291492	0.126155
g__Oscillospira.18049	0.0199714	0.0342835	-0.0143121
g__Faecalibacterium.18050	0.0996899	0.085838	0.0138518
f__Ruminococcaceae.18067	0.00323685	0.0225815	-0.0193447
g__Bacteroides.18071	0.133615	0.032471	0.101144
g__Faecalibacterium.18074	0.156466	0.0969505	0.0595155
f__Lachnospiraceae.18082	0.0746127	0.238587	-0.163975
o__RF39.18083	0.0105263	0	0.0105263
g__Bacteroides.18089	0.0102744	0.0222593	-0.0119848
f__Alcaligenaceae.18095	0.103991	0.217903	-0.113912
f__Lachnospiraceae.18096	0.0999632	0.0136059	0.0863573
p__Proteobacteria.18097	0.00325589	0.0075075	-0.00425161
g__Faecalibacterium.181	0.213485	0.208978	0.0045077
f__Ruminococcaceae.1812	0.0315789	0	0.0315789
f__Clostridiaceae.18123	0.0308289	0.0222555	0.00857335
g__Prevotella.18129	0.127449	0.0213491	0.1061
g__Asteroleplasma.1813	0	0.0217391	-0.0217391
o__Clostridiales.18131	0.0014679	0.0187076	-0.0172397
f__Lachnospiraceae.18139	0.0489334	0.00910686	0.0398266
g__Ruminococcus.18144	0.117674	0.0453086	0.0723651
g__Prevotella.18145	0.0210526	0	0.0210526
g__Oscillospira.1815	0.171896	0.0535858	0.11831
g__Bacteroides.18153	0.175208	0.216227	-0.0410196
g__Bacteroides.18157	0.0246368	0.0071685	0.0174683
g__Prevotella.18162	0.0421053	0	0.0421053
g__Parabacteroides.1817	0.104627	0.0220675	0.0825595
o__Clostridiales.18179	0.00687532	0.0113102	-0.00443483
f__Ruminococcaceae.18196	0.0317035	0.0129663	0.0187372
g__Fusobacterium.18198	0.0105263	0	0.0105263
g__Finegoldia.182	0.00228173	0.00851343	-0.00623169
f__Ruminococcaceae.18200	0.00181807	0.044961	-0.043143
f__Ruminococcaceae.18205	0.00414884	0.0197563	-0.0156075
g__Haemophilus.1821	0	0.0108696	-0.0108696
g__Bacteroides.18220	0.111071	0.00818803	0.102883
g__Faecalibacterium.18222	0.0544691	0.0518072	0.00266185
g__Bacteroides.18232	0.000727483	0.0505918	-0.0498643
g__Parabacteroides.18233	0.130198	0.00953344	0.120664
f__Ruminococcaceae.18248	0.0140561	0.0289638	-0.0149077
g__Oscillospira.1825	0.379364	0.0481611	0.331203
g__Prevotella.18250	0.028746	0.0049329	0.0238131
g__Bacteroides.1826	0.101248	0.0377566	0.0634918
g__Megamonas.1827	0	0.0217391	-0.0217391
Root.18271	0.00244496	0.0192144	-0.0167695
f__Lachnospiraceae.18274	0.0295458	0.000699805	0.028846
g__Akkermansia.18279	0.000209758	0.0319589	-0.0317491
g__Bacteroides.1828	0.0823311	0.0142079	0.0681232
g__Alistipes.18281	0.0806644	0.117353	-0.036689
Root.18304	0.00190627	0.0178023	-0.015896
f__Ruminococcaceae.18330	0.0056162	0.00507023	0.000545972
o__Clostridiales.18333	0.13119	0.144411	-0.013221
g__Bacteroides.18334	0.0788312	0.0304061	0.048425
f__Ruminococcaceae.18336	0.000594733	0.0615326	-0.0609379
g__Granulicatella.18344	0.0315789	0	0.0315789
g__Bacteroides.1835	0.0935376	0.0595566	0.0339809
g__Bacteroides.18352	0.019393	0.0617803	-0.0423873
o__Clostridiales.18360	0.030085	0.00930915	0.0207759
g__Parabacteroides.18367	0.0323028	0.0940463	-0.0617435
g__Parabacteroides.18369	0.0108614	0.0105236	0.000337819
o__Bacteroidales.18372	0.0210526	0	0.0210526
g__Bacteroides.18373	0.0296188	0.0230885	0.00653035
g__Faecalibacterium.18376	0.0115902	0.00977103	0.00181912
o__Bacteroidales.18379	0.0239284	0.00263334	0.021295
g__Bacteroides.18382	0.236703	0.150872	0.0858305
g__Prevotella.18390	0.0315789	0	0.0315789
f__Catabacteriaceae.18393	0.0239978	0.00521894	0.0187788
o__Clostridiales.18399	0.0686204	0.000746995	0.0678734
g__Alistipes.184	0.258804	0.180144	0.0786602
g__Veillonella.18402	0.019462	0.000821228	0.0186408
g__Phascolarctobacterium.1841	0.177728	0.00539069	0.172337
f__Ruminococcaceae.18414	0	0.0108696	-0.0108696
o__Clostridiales.18415	0.0489899	0.0145712	0.0344187
g__Faecalibacterium.18419	0.0153443	0.0688483	-0.0535041
g__Faecalibacterium.18425	0.173698	0.127161	0.0465374
p__Proteobacteria.18430	0.00738112	0.00649551	0.000885606
f__Porphyromonadaceae.18436	0.0674522	0.00183865	0.0656135
o__Bacteroidales.18441	0.193996	0.0457068	0.148289
g__Bacteroides.18443	0.0535829	0.0197665	0.0338164
Root.18459	0.044817	0.00322777	0.0415892
o__Bacteroidales.18462	0	0.0108696	-0.0108696
o__Bacteroidales.18474	0.0230132	0.0197146	0.00329858
f__Ruminococcaceae.18484	0.0664351	0.0509638	0.0154713
f__Ruminococcaceae.18491	0	0.0108696	-0.0108696
f__Lachnospiraceae.18493	0.0301978	0.0138992	0.0162987
g__Prevotella.18494	0.0105263	0	0.0105263
o__Bacteroidales.18500	0.0161869	0.00529799	0.0108889
g__Parabacteroides.18505	0.0335358	0.02549	0.00804585
g__Bacteroides.18508	0.00604679	0.00774758	-0.00170079
g__Bacteroides.18509	0.0805279	0.0255419	0.054986
g__Faecalibacterium.18514	0.0166628	0.0394082	-0.0227455
g__Faecalibacterium.18545	0.0080139	0.0201959	-0.012182
g__Prevotella.18549	0.0105263	0	0.0105263
f__Ruminococcaceae.18554	0	0.0217391	-0.0217391
g__Haemophilus.18558	0	0.0108696	-0.0108696
o__Clostridiales.18566	0	0.0108696	-0.0108696
g__Bacteroides.18573	0.0510905	0.00031826	0.0507723
g__Blautia.18581	0.153709	0.0893799	0.0643289
f__Lachnospiraceae.18586	0.00515275	0.0492551	-0.0441023
o__Clostridiales.18593	0.00870819	0.00787218	0.000836011
g__Bacteroides.186	0.19447	0.255785	-0.0613147
g__Haemophilus.18602	0.00617756	0.00449057	0.00168699
g__Faecalibacterium.18603	0.040532	0.00499766	0.0355343
f__Rikenellaceae.18604	0	0.0217391	-0.0217391
f__Prevotellaceae.1861	0.0684141	0.00906036	0.0593538
g__Faecalibacterium.1862	0.0742879	0.0351838	0.0391041
g__Faecalibacterium.18624	0.220696	0.145758	0.0749381
o__Bacteroidales.18626	0.0105263	0	0.0105263
o__Clostridiales.18639	0.0378839	0.00326923	0.0346147
o__Bacteroidales.1864	0.00928099	0.00385781	0.00542318
g__Bacteroides.18640	0.0370466	0.110977	-0.0739301
f__Lachnospiraceae.18660	0.00819441	0.0199163	-0.0117219
g__Lactobacillus.18663	0	0.0108696	-0.0108696
f__Victivallaceae.18664	0.020744	0.000159332	0.0205847
f__Lachnospiraceae.18665	0.0615857	0.0152143	0.0463714
g__Bacteroides.1867	0.186242	0.106914	0.0793283
f__Ruminococcaceae.18672	0.00790541	0.0203639	-0.0124585
f__Lachnospiraceae.18677	0.00137472	0.0304794	-0.0291047
f__Rikenellaceae.18680	0	0.0108696	-0.0108696
g__Ruminococcus.18688	0.0153015	0.183429	-0.168127
g__Roseburia.18689	0.090112	0.109456	-0.019344
c__ML615J.28.18698	0.0105263	0	0.0105263
f__Ruminococcaceae.18699	0.00828736	0.0174603	-0.00917296
g__Dialister.1870	0.131645	0.109103	0.022541
g__Parabacteroides.18701	0.117123	0.0868041	0.0303191
g__Roseburia.18703	0.0936212	0.063596	0.0300252
f__Ruminococcaceae.18706	0.0069689	0.0110203	-0.00405135
g__Parabacteroides.18713	0.0105263	0	0.0105263
f__Lachnospiraceae.18714	0.0887698	0.0193852	0.0693847
g__Ruminococcus.18718	0.0485982	0.010023	0.0385753
g__Bacteroides.18729	0.15086	0.340599	-0.189739
g__Neisseria.1873	0	0.0108696	-0.0108696
g__Prevotella.18736	0.167754	0.0183454	0.149409
g__Parabacteroides.18748	0.03606	0.0134645	0.0225955
g__Veillonella.18752	0	0.0108696	-0.0108696
o__Bacteroidales.18757	0.0228925	0.0198393	0.00305327
o__Clostridiales.1878	0.0243175	0.0292374	-0.00491993
g__Prevotella.18781	0.0267115	0.0119218	0.0147897
g__Haemophilus.18796	0	0.0108696	-0.0108696
g__Megamonas.18801	0	0.0326087	-0.0326087
o__Bifidobacteriales.18803	0.00620812	0.0229929	-0.0167847
g__Streptococcus.18805	0	0.0108696	-0.0108696
g__Bacteroides.18812	0.0021001	0.0195706	-0.0174705
g__Faecalibacterium.18815	0.0636607	0.021393	0.0422677
o__Clostridiales.18816	0.0029799	0.0746482	-0.0716683
g__Alistipes.18824	0.125305	0.044174	0.0811312
g__Bacteroides.1883	0.089559	0.118666	-0.0291073
g__Oscillospira.18830	0.00346617	0.0363199	-0.0328537
o__Bacteroidales.18834	0.0105263	0	0.0105263
f__Lachnospiraceae.18836	0.0557187	0.0511601	0.00455863
g__Bacteroides.1884	0.0559091	0.152487	-0.0965783
o__Bacteroidales.18841	0.0105263	0	0.0105263
o__Bacteroidales.18854	0	0.0108696	-0.0108696
o__Clostridiales.18859	0.0315789	0	0.0315789
o__Bacteroidales.18873	0.00306496	0.00770466	-0.00463969
g__Phascolarctobacterium.18877	0.026305	0.010874	0.015431
o__Bifidobacteriales.18880	0.018137	0.00925354	0.00888342
g__Eubacterium.18883	0.0744403	0.0743499	9.0378e-05
g__Phascolarctobacterium.18897	0.0901653	0.0124431	0.0777222
o__Burkholderiales.18902	0.0144964	0.00677007	0.00772628
g__Subdoligranulum.1891	0.0729695	0.0659554	0.00701405
o__Clostridiales.18914	0.0457733	0.00598384	0.0397894
f__Lachnospiraceae.18915	0.0286899	0.0985121	-0.0698222
g__Streptococcus.18924	0.00372245	0.0210772	-0.0173547
o__Clostridiales.18927	0.0287074	0.0553365	-0.0266291
f__Lachnospiraceae.18934	0.101733	0.0805348	0.0211984
f__Alcaligenaceae.18939	0.0429085	0.032194	0.0107144
g__Ruminococcus.1894	0.0315725	0.0608749	-0.0293023
g__Peptoniphilus.18941	0.0105263	0	0.0105263
g__Roseburia.18945	0.201248	0.142121	0.0591268
g__Oscillospira.18949	0	0.0434783	-0.0434783
g__Streptococcus.18958	0.0261106	0.00825813	0.0178524
g__Bacteroides.18967	0	0.0217391	-0.0217391
g__Alistipes.18972	0.063626	0.0106279	0.0529982
f__Lachnospiraceae.18977	0.00484248	0.0117384	-0.00689588
g__Bulleidia.18978	0	0.0217391	-0.0217391
g__Veillonella.18983	0	0.0108696	-0.0108696
g__Bacteroides.18987	0.0105263	0	0.0105263
c__Clostridia.18989	0	0.0326087	-0.0326087
f__Ruminococcaceae.18992	0.032597	0.0333103	-0.000713321
f__Ruminococcaceae.18996	0	0.0434783	-0.0434783
g__Blautia.18997	0.064492	0.0173506	0.0471414
o__Clostridiales.1900	0.0216172	0.0428952	-0.021278
g__Faecalibacterium.19002	0.0178824	0.101296	-0.0834133
o__RF39.19004	0.0124146	0.0133796	-0.000964962
g__Prevotella.19008	0.0105263	0	0.0105263
f__Ruminococcaceae.19010	0	0.0217391	-0.0217391
c__Alphaproteobacteria.19012	0.00011529	0.021501	-0.0213857
g__Faecalibacterium.19016	0.122536	0.0325749	0.0899609
g__Roseburia.19033	0.00729409	0.00333762	0.00395647
g__Lachnospira.19034	0.000563058	0.0617289	-0.0611658
f__ClostridialesFamilyXIII.IncertaeSedis.1904	0.13702	0.109433	0.0275879
f__Ruminococcaceae.19047	0.00279319	0.0471371	-0.044344
g__Ruminococcus.1905	0.0115048	0.0473975	-0.0358927
g__Akkermansia.19056	0.000549379	0.0741014	-0.073552
g__Bacteroides.19060	0.0350451	0.0455989	-0.0105537
g__Veillonella.19076	0	0.0108696	-0.0108696
g__Subdoligranulum.19077	0.0430378	0.0899562	-0.0469183
f__Ruminococcaceae.19079	0.0105263	0	0.0105263
g__Bacteroides.19082	0.397267	0.251583	0.145684
f__Ruminococcaceae.19087	0.0190698	0.0178399	0.00122989
f__Alcaligenaceae.19090	0	0.0108696	-0.0108696
f__Lachnospiraceae.19099	0.273479	0.0640943	0.209385
g__Prevotella.19107	0.040754	0.000348819	0.0404052
g__Streptococcus.19113	0.0105263	0	0.0105263
g__Bacteroides.1912	0.151463	0.121527	0.0299352
g__Veillonella.19121	0.0105263	0	0.0105263
f__Lachnospiraceae.19122	0.0286119	0.046542	-0.0179301
f__Lachnospiraceae.19132	0.055299	0.0180995	0.0371995
g__Parabacteroides.19133	0.050967	0.0451972	0.00576982
g__Faecalibacterium.19138	0.00270745	0.0242215	-0.021514
g__Akkermansia.19139	0.0131826	0.0488824	-0.0356997
f__Ruminococcaceae.19141	0.0140364	0.0181146	-0.00407825
g__Bacteroides.19147	0.0734577	0.0553818	0.0180759
Root.19160	0	0.0108696	-0.0108696
g__Bacteroides.19162	0.0170381	0.02002	-0.00298183
g__Bacteroides.19163	0.247089	0.233269	0.0138196
g__Ruminococcus.19172	0.0454315	0.0858617	-0.0404302
g__Bacteroides.19175	0	0.0217391	-0.0217391
f__Ruminococcaceae.19176	0.0315789	0	0.0315789
g__Bacteroides.1918	0.0439067	0.128575	-0.0846679
g__Parabacteroides.19184	0.010817	0.0428779	-0.0320609
g__Dialister.19185	0	0.0108696	-0.0108696
g__Parabacteroides.19187	0.199836	0.12961	0.0702263
g__Lachnospira.19188	0.0450541	0.0373034	0.00775071
g__Streptococcus.19192	0	0.0108696	-0.0108696
g__Oscillospira.19198	0.0176645	0.00349861	0.0141659
Root.19206	0.0011692	0.0193245	-0.0181553
f__Veillonellaceae.19208	0.00421774	0.00651429	-0.00229654
o__Bacteroidales.19210	0.0105263	0	0.0105263
f__Ruminococcaceae.19216	0	0.0326087	-0.0326087
Root.19217	0.0264617	0.0270232	-0.000561515
g__Roseburia.19226	0.0244343	0.184106	-0.159672
f__Lachnospiraceae.19227	0.0310843	0.0220796	0.00900471
f__Ruminococcaceae.19228	0.0444025	0.00339898	0.0410035
f__Ruminococcaceae.1923	0.0576059	0.0764666	-0.0188607
g__Ruminococcus.19240	0.0517996	0.039411	0.0123887
g__Streptococcus.19244	0	0.0217391	-0.0217391
g__Bacteroides.19246	0.0248161	0.00446322	0.0203529
g__Prevotella.19248	0.0315789	0	0.0315789
f__Ruminococcaceae.1925	0.0186277	0.00891569	0.00971205
g__Bacteroides.19253	0.0414662	0.0275864	0.0138798
g__Dialister.19255	0.000137692	0.0214548	-0.0213171
g__Ruminococcus.19259	0	0.0326087	-0.0326087
o__Clostridiales.1926	0.0651711	0.0427655	0.0224056
g__Clostridium.19263	0.0139901	0.0543827	-0.0403926
o__Bacteroidales.19264	0.0105263	0	0.0105263
g__Prevotella.19279	0.0554988	0.011118	0.0443808
g__Streptococcus.19280	0.00584957	0.00965851	-0.00380894
f__Ruminococcaceae.19283	0.0262771	0.00408608	0.022191
f__Lachnospiraceae.19288	0.0838165	0.0468745	0.036942
g__Subdoligranulum.19308	0.0486873	0.0264173	0.02227
g__Lachnospira.19311	0.0121767	0.0231783	-0.0110016
g__Lachnospira.19316	0.0603756	0.0546646	0.00571104
g__Sutterella.19317	0.041681	0.00739241	0.0342886
f__Lachnospiraceae.19322	0.114034	0.0841965	0.0298379
o__Clostridiales.19324	0.220266	0.0917917	0.128474
f__Ruminococcaceae.19331	0.0687146	0.182001	-0.113286
o__Clostridiales.19335	0.0730559	0.00287959	0.0701763
Root.19339	0.0134382	0.0296019	-0.0161638
g__Bacteroides.1934	0.057916	0.00090214	0.0570138
f__Ruminococcaceae.19356	0.0241813	0.105465	-0.0812836
g__Faecalibacterium.19361	0.0105263	0	0.0105263
Root.19366	0.0511705	0.0502709	0.000899673
o__Burkholderiales.19373	0.0315789	0	0.0315789
f__Lachnospiraceae.19378	0.0553364	0.00745393	0.0478824
g__Sutterella.19379	0.0408932	0.0193487	0.0215445
g__Clostridium.19382	0	0.0217391	-0.0217391
g__Bacteroides.19383	0.000180014	0.0213674	-0.0211873
g__Bacteroides.19388	0.0973961	0.21434	-0.116944
o__Clostridiales.19389	0.00724292	0.00678092	0.000462002
o__Clostridiales.19396	0	0.0217391	-0.0217391
o__Bacteroidales.19397	0.0249983	0.0132486	0.0117497
o__Clostridiales.1940	0.102966	0.0151252	0.0878413
o__Clostridiales.19409	0.0163411	0.0524634	-0.0361223
g__Veillonella.19411	0.00197423	0.0492513	-0.0472771
g__Ruminococcus.19423	0.00226449	0.048502	-0.0462375
f__Ruminococcaceae.19432	0.0112434	0.0151936	-0.00395021
g__Oscillospira.19436	0.00902882	0.00463898	0.00438984
f__Lachnospiraceae.19442	0.0160441	0.0160414	2.6476e-06
g__Roseburia.19444	0.0607685	0.0902462	-0.0294777
g__Parabacteroides.19449	0.0421053	0	0.0421053
g__Oscillospira.1946	0.0312495	0.16361	-0.132361
o__Clostridiales.19460	0	0.0108696	-0.0108696
o__YS2.19461	0.0416335	0.000121788	0.0415117
f__Catabacteriaceae.19473	0.00245089	0.0166775	-0.0142266
g__Bacteroides.19474	0.0484029	0.00261994	0.045783
g__Parabacteroides.19478	0.0388253	0.0513198	-0.0124945
o__Clostridiales.1948	0.0115085	0.00492768	0.0065808
o__Bacteroidales.19490	0.0199151	0.000587325	0.0193277
o__YS2.19496	0.0105263	0	0.0105263
g__Peptoniphilus.1950	0	0.0108696	-0.0108696
g__Ruminococcus.19502	0	0.0108696	-0.0108696
g__Kingella.19511	0.0105263	0	0.0105263
f__Ruminococcaceae.19513	0.0148905	0.0172326	-0.00234212
g__Streptococcus.19518	0	0.0108696	-0.0108696
f__Ruminococcaceae.19526	0.0152822	0.00893787	0.00634435
g__Actinomyces.19529	0	0.0108696	-0.0108696
g__Bacteroides.19543	0.019121	0.000997319	0.0181237
f__Ruminococcaceae.19548	0.0210526	0	0.0210526
o__Clostridiales.1955	0.0739993	0.0249585	0.0490408
g__Gemella.19551	0	0.0108696	-0.0108696
g__Ruminococcus.19589	0.00216374	0.00863527	-0.00647154
g__Bacteroides.19590	0.0315789	0	0.0315789
g__Sutterella.19593	0.016162	0.0727926	-0.0566306
g__Bacteroides.196	0.0644208	0.0289329	0.0354879
g__Roseburia.1960	0.189648	0.115269	0.0743787
g__Parabacteroides.19617	0.0493871	0.0156095	0.0337776
o__Bacteroidales.19618	0	0.0108696	-0.0108696
g__Bacteroides.19643	0.00305521	0.0724063	-0.0693511
o__Bacteroidales.19645	0.0210526	0	0.0210526
g__Treponema.19653	0.0105263	0	0.0105263
f__Lachnospiraceae.19657	0.0189424	0.00108952	0.0178529
f__Alcaligenaceae.19658	0.0317912	0.00798781	0.0238034
f__Porphyromonadaceae.1966	0.0620909	0.145612	-0.083521
g__Faecalibacterium.1967	0.107538	0.122298	-0.0147596
g__Parabacteroides.19675	0.116441	0.0680074	0.0484335
f__Lachnospiraceae.1968	0.0807116	0.0178341	0.0628776
g__Akkermansia.19681	0.00521399	0.0979276	-0.0927136
f__Ruminococcaceae.19686	0.000760266	0.020169	-0.0194087
g__Faecalibacterium.19694	0.0126581	0.0130252	-0.000367093
g__Faecalibacterium.19699	0.012975	0.00417053	0.00880446
g__Ruminococcus.19700	0.0343066	0.0382454	-0.00393887
g__Bacteroides.19714	0.0182954	0.0184397	-0.00014429
g__Ruminococcus.19717	0.0289762	0.00179177	0.0271844
g__Bacteroides.19732	0.061868	0.00522924	0.0566387
g__Oscillospira.19734	0.0105263	0	0.0105263
g__Bacteroides.19749	0.113062	0.0125452	0.100517
f__Porphyromonadaceae.1975	0.0621028	0.0503976	0.0117052
g__Bacteroides.19753	0.214614	0.0826794	0.131935
f__Ruminococcaceae.19763	0.0105263	0	0.0105263
f__Ruminococcaceae.19764	0.00658442	0.00407043	0.00251399
g__Oscillospira.1977	0	0.0543478	-0.0543478
o__Clostridiales.19770	0.0210526	0	0.0210526
c__Betaproteobacteria.19776	0.0698112	0.0142992	0.055512
g__Prevotella.19783	0.0526316	0	0.0526316
g__Prevotella.19794	0.0539406	0.00291249	0.0510281
g__Bacteroides.1980	0.0210526	0	0.0210526
g__Alistipes.19802	0.0303588	0.158034	-0.127675
o__Bacteroidales.19812	0	0.0217391	-0.0217391
g__Prevotella.19817	0.0526316	0	0.0526316
g__Streptococcus.19818	0	0.0108696	-0.0108696
g__Streptococcus.1982	0	0.0217391	-0.0217391
g__Prevotella.19826	0.0210526	0	0.0210526
g__Bacteroides.1984	0.119647	0.189036	-0.0693895
o__Bacteroidales.19845	0	0.0108696	-0.0108696
g__Alicyclobacillus.19854	0	0.0108696	-0.0108696
g__Bacteroides.19856	0.0820389	0.0796064	0.00243251
g__Alistipes.19857	0.0734865	0.055142	0.0183445
g__Faecalibacterium.19860	0.0536087	0.0118458	0.0417629
p__Bacteroidetes.19861	0.0105263	0	0.0105263
g__Prevotella.19863	0.0652282	0.0082681	0.0569601
g__Veillonella.1987	0.00419316	0.00653968	-0.00234652
o__Bacteroidales.19883	0	0.0217391	-0.0217391
g__Bacteroides.19886	0.0676721	0.0659313	0.00174086
o__Bacteroidales.1989	0.0227801	0.00997767	0.0128024
g__Prevotella.19893	0.0411256	0.00475248	0.0363731
g__Parabacteroides.19895	0.0664603	0.0656437	0.000816587
g__Oscillospira.19913	0.0324021	0.0125335	0.0198687
f__Lachnospiraceae.19917	0.0184124	0.0122327	0.00617967
g__Bacteroides.1992	0.0014794	0.0186838	-0.0172045
f__Lachnospiraceae.19924	0.0215335	0.0461582	-0.0246247
g__Oscillospira.19925	0.0110025	0.014165	-0.00316248
Root.19929	0	0.0108696	-0.0108696
f__Ruminococcaceae.19931	0.0398403	0.00792503	0.0319153
g__Prevotella.19935	0.0105263	0	0.0105263
g__Bacteroides.19949	0.135377	0.192506	-0.0571291
g__Alistipes.19954	0.106138	0.21409	-0.107952
g__Ruminococcus.19955	0.0988149	0.063276	0.0355389
g__Blautia.19962	0.00102996	0.0490301	-0.0480001
Root.19973	0.0798709	0.00511691	0.0747539
f__ClostridialesFamilyXIII.IncertaeSedis.19982	0	0.0217391	-0.0217391
f__Lachnospiraceae.19991	0.187686	0.0268754	0.16081
g__Streptococcus.2	0.0105263	0	0.0105263
g__Lautropia.20	0.0043692	0.00635789	-0.00198869
c__Alphaproteobacteria.2000	0	0.0108696	-0.0108696
g__Faecalibacterium.20003	0.0303729	0.0383345	-0.0079616
g__Dialister.20006	0.0105263	0	0.0105263
g__Bacteroides.20011	0.0789791	0.054326	0.024653
g__Parabacteroides.20017	0.0105862	0.0325469	-0.0219607
g__Bacteroides.20019	0.030825	0.122985	-0.0921598
g__Oscillospira.20020	0.0451599	0.0554455	-0.0102856
[truncated: 6,050 more rows]

## Sheet: Attached Keratinized gingiva
Table S1C. The Specificity value of Attached Keratinized gingiva
OTU_ID	Male	Female	Delta
g__Veillonella.10	0.176334	0.212064	-0.0357291
f__Veillonellaceae.100	0.0772143	0.0234599	0.0537544
c__Betaproteobacteria.1000	0.0106383	0	0.0106383
g__Campylobacter.10009	0.00390752	0.0145447	-0.0106371
g__Mobiluncus.1001	0.0106383	0	0.0106383
g__Haemophilus.10011	0.0227986	0.010672	0.0121265
g__Gemella.10012	0.0483049	0.0198813	0.0284236
o__EW055.10018	0.0106383	0	0.0106383
g__Streptococcus.1002	0.0567438	0.102162	-0.0454184
g__Porphyromonas.10020	0	0.0114943	-0.0114943
g__Streptococcus.10022	0.0106383	0	0.0106383
f__Flavobacteriaceae.10024	0.0948839	0.00434882	0.0905351
g__Actinomyces.10025	0.00305686	0.0163829	-0.013326
g__Neisseria.10026	0.0106383	0	0.0106383
g__Rothia.10028	0.013714	0.0155798	-0.00186581
g__Streptococcus.1003	0.00764239	0.00323696	0.00440543
g__Streptococcus.10033	0.00762301	0.0612416	-0.0536186
g__Porphyromonas.10036	0.178047	0.0300099	0.148037
g__Neisseria.10038	0.032075	0.00283032	0.0292446
g__Prevotella.10039	0.00582546	0.0333887	-0.0275632
g__Veillonella.1004	0	0.0114943	-0.0114943
g__Prevotella.10045	0	0.0114943	-0.0114943
g__Streptococcus.10049	0.012803	0.0412992	-0.0284962
o__Bacteroidales.1005	0.0106383	0	0.0106383
g__Capnocytophaga.10050	0	0.0114943	-0.0114943
g__Leptotrichia.10052	0	0.0114943	-0.0114943
g__Ruminococcus.10059	0.0106383	0	0.0106383
g__Moryella.10062	0.0125453	0.00471693	0.00782834
g__Prevotella.10064	0.000558416	0.0108909	-0.0103325
g__Fusobacterium.10067	0.00864193	0.002157	0.00648493
g__Haemophilus.1007	0.0201878	0.0285273	-0.00833949
f__Lachnospiraceae.10075	0.0106383	0	0.0106383
f__Lachnospiraceae.10076	0.0212766	0	0.0212766
g__Streptococcus.10081	0.00251805	0.0175472	-0.0150292
g__Porphyromonas.10088	0	0.0114943	-0.0114943
g__Alistipes.10089	0.0106383	0	0.0106383
g__Veillonella.10095	0.00431664	0.00683029	-0.00251365
g__Rothia.101	0.0113474	0.00536403	0.0059834
g__Bacteroides.10101	0.00799148	0.00285978	0.00513171
g__Prevotella.10105	0.0106383	0	0.0106383
g__Bergeyella.10106	0.0212322	0.0115183	0.00971392
g__Veillonella.10118	0.00193203	0.0188135	-0.0168815
g__Rothia.10125	0.00952048	0.012702	-0.00318153
g__Corynebacterium.10126	0.00842554	0.00239079	0.00603475
g__Capnocytophaga.10129	0.0056896	0.0106937	-0.00500414
g__Streptococcus.1014	0.0566815	0.0711214	-0.0144399
g__Streptococcus.10142	0.0544712	0.0124125	0.0420587
g__Porphyromonas.10145	0.0862537	0.0422508	0.0440029
g__Actinomyces.10148	0.00510731	0.00597601	-0.000868705
g__Veillonella.10156	0.223419	0.280933	-0.0575136
f__Flavobacteriaceae.10157	0.0212766	0	0.0212766
g__Abiotrophia.10165	0.00566086	0.174122	-0.168461
g__Prevotella.10166	0.00872311	0.0250578	-0.0163347
g__Streptococcus.10167	0.000267187	0.0896445	-0.0893774
g__Leptotrichia.10169	0.00092022	0.042	-0.0410797
g__Actinomyces.1017	0.0205357	0.00819648	0.0123393
g__Prevotella.10176	0	0.0114943	-0.0114943
g__Oscillospira.1018	0.0106383	0	0.0106383
g__Streptococcus.10181	0.011825	0.0506482	-0.0388232
g__Veillonella.10183	0.00526189	0.0287975	-0.0235356
g__Granulicatella.10184	0.0697598	0.135491	-0.065731
f__Lachnospiraceae.10188	0.00756612	0.0567032	-0.0491371
g__Prevotella.10190	0.224723	0.22846	-0.00373661
g__Streptococcus.10196	0.151829	0.140101	0.0117286
g__Porphyromonas.10197	0.115979	0.0203479	0.0956311
g__Streptococcus.10198	0.0310866	0.01433	0.0167566
g__Capnocytophaga.10200	0.0485103	0.0160265	0.0324838
f__Lachnospiraceae.10201	0.0106383	0	0.0106383
g__Actinomyces.10206	0.0805631	0.0739861	0.00657698
g__Neisseria.10207	0.0106383	0	0.0106383
g__Prevotella.1021	0.0106383	0	0.0106383
g__Actinomyces.10212	0.00811575	0.00272552	0.00539023
g__Actinomyces.10216	0.0106383	0	0.0106383
g__Prevotella.10218	0.00763704	0.00324274	0.00439431
g__Streptococcus.10221	0.0106383	0	0.0106383
g__Rothia.10225	0.0186134	0.0325697	-0.0139563
g__Actinomyces.10230	0.0144096	0.00370975	0.0106999
g__Haemophilus.10235	0.00726863	0.015135	-0.00786642
g__Prevotella.1025	0	0.0114943	-0.0114943
g__Fusobacterium.10250	0.0106383	0	0.0106383
g__Actinobacillus.10260	0.0184309	0.0490517	-0.0306208
g__Veillonella.10264	0.0125676	0.0278719	-0.0153043
g__Granulicatella.10265	0.0106383	0	0.0106383
g__Prevotella.10266	0.0173819	0.0167284	0.0006535
g__Actinomyces.10267	0.00239935	0.00890185	-0.0065025
g__Prevotella.10268	0.0319149	0	0.0319149
g__Selenomonas.10272	0.0277773	0.00149018	0.0262871
g__Veillonella.10273	0.0106383	0	0.0106383
g__Capnocytophaga.10274	0.00509529	0.005989	-0.000893711
g__Haemophilus.10277	0.15465	0.0951731	0.0594766
f__Lachnospiraceae.1028	0.023128	0.0157411	0.00738687
g__Streptococcus.10280	0.0399767	0.0860992	-0.0461225
g__Bacteroides.10285	0	0.0114943	-0.0114943
g__Leptotrichia.10290	0.00985998	0.0061676	0.00369239
g__Fusobacterium.10292	0	0.0229885	-0.0229885
g__Moryella.10295	0.0212766	0	0.0212766
g__Prevotella.1030	0.0106383	0	0.0106383
g__Atopobium.10318	0.0106383	0	0.0106383
g__Streptococcus.10325	0	0.0114943	-0.0114943
g__Haemophilus.10332	0.0934015	0.165771	-0.0723697
g__Streptococcus.1034	0.000255785	0.0112179	-0.0109621
g__Streptococcus.10340	0.00278249	0.115413	-0.112631
g__Actinomyces.10343	0.0106383	0	0.0106383
g__Clostridium.1035	0.0106383	0	0.0106383
g__Actinomyces.10357	0.00444013	0.00669687	-0.00225673
g__Peptostreptococcus.10359	0.036389	0.0328982	0.00349076
g__Selenomonas.1036	0.00346453	0.00775097	-0.00428644
f__Streptococcaceae.10363	0.00212363	0.0275993	-0.0254756
g__Streptococcus.10367	0.0507454	0.00942476	0.0413207
g__Streptococcus.10376	0.177904	0.13625	0.0416539
g__Prevotella.10382	0.000606161	0.032518	-0.0319118
g__Bacteroides.10385	0.0102362	0.000434504	0.00980165
g__Leptotrichia.10390	0.0106383	0	0.0106383
g__Actinomyces.10398	0.00616402	0.00483427	0.00132975
g__Capnocytophaga.10399	0.0799408	0.000697655	0.0792431
g__Actinomyces.104	0.0531915	0	0.0531915
g__Actinomyces.1040	0.0212766	0	0.0212766
g__Streptococcus.10400	0.0531915	0	0.0531915
g__Streptococcus.10406	0	0.0229885	-0.0229885
g__Granulicatella.10407	0.0212766	0	0.0212766
g__Neisseria.10408	0.00303103	0.00821934	-0.00518831
g__Rothia.10412	0.0106383	0	0.0106383
g__Capnocytophaga.10414	0.0106383	0	0.0106383
g__Kingella.10418	0.00995728	0.00790811	0.00204918
g__Prevotella.10419	0	0.0114943	-0.0114943
g__Actinomyces.10423	0.0106383	0	0.0106383
g__Prevotella.10424	0.0537754	0.0127758	0.0409996
g__Streptococcus.10429	0.0170735	0.00227062	0.0148029
f__Streptococcaceae.10431	0.00213654	0.0275574	-0.0254209
g__Prevotella.10433	0.00840374	0.00241435	0.00598938
g__Neisseria.10437	0.0106383	0	0.0106383
g__Capnocytophaga.10445	0.0819995	0.0608282	0.0211713
g__Fusobacterium.10457	0.00519497	0.0117626	-0.00656763
o__Actinomycetales.10462	0.0106383	0	0.0106383
g__Prevotella.10468	0.00604449	0.0246865	-0.018642
g__Fusobacterium.10474	0.0422703	0.0641966	-0.0219263
g__Streptococcus.10475	0.02511	0.0303409	-0.00523088
g__Moryella.10486	0.0463172	0.00630721	0.04001
g__Corynebacterium.10488	0.0106383	0	0.0106383
g__Streptococcus.10491	0.0319149	0	0.0319149
o__EW055.105	0.0732869	0.0558448	0.0174421
g__Capnocytophaga.1050	0.0106383	0	0.0106383
g__Lautropia.10502	0.0319149	0	0.0319149
g__Streptococcus.10503	0.0212766	0	0.0212766
g__Prevotella.10504	0.00210074	0.00922448	-0.00712374
g__Bacteroides.10506	0.0106383	0	0.0106383
g__Rothia.10507	0	0.0229885	-0.0229885
g__Streptococcus.10508	0.0186997	0.0128863	0.0058134
g__Veillonella.1052	0.00968574	0.0320236	-0.0223379
g__Streptococcus.10525	0.0106383	0	0.0106383
g__Prevotella.10532	0.0597822	0.107726	-0.0479438
g__Veillonella.10539	0.0412923	0.0719078	-0.0306155
g__Selenomonas.10548	0	0.0114943	-0.0114943
f__Neisseriaceae.1055	0.00583775	0.0333621	-0.0275243
g__Leptotrichia.10550	0.0106383	0	0.0106383
g__Prevotella.10556	0	0.0114943	-0.0114943
g__Bulleidia.10557	0.0106383	0	0.0106383
g__Fusobacterium.10559	0	0.0114943	-0.0114943
g__Porphyromonas.10560	0.00835207	0.00494035	0.00341172
g__Rothia.10563	0.00353547	0.00767432	-0.00413884
g__Dialister.10566	0.00778388	0.0145783	-0.00679445
g__Staphylococcus.10571	0.0212766	0	0.0212766
f__Flavobacteriaceae.10576	0.0158786	0.0058323	0.0100463
g__Streptococcus.10578	0.0155485	0.0176832	-0.00213473
g__Prevotella.10585	0	0.0114943	-0.0114943
g__Veillonella.10587	0	0.0114943	-0.0114943
g__Prevotella.10592	0	0.0229885	-0.0229885
g__Fusobacterium.10593	0.00212803	0.128734	-0.126606
g__Streptococcus.10595	0.0339313	0.00832392	0.0256074
o__CW040.106	0.0220109	0.100277	-0.0782658
g__Haemophilus.10600	0.0101163	0.0157017	-0.00558543
g__Dialister.10602	0.0106383	0	0.0106383
g__Streptococcus.10604	0.020575	0.0178099	0.00276506
g__Prevotella.10607	0.0165965	0.0446628	-0.0280663
g__Gemella.10608	0.124476	0.0860964	0.0383794
g__Selenomonas.1061	0.0457786	0.00160186	0.0441768
g__Corynebacterium.10615	0.0106383	0	0.0106383
g__Veillonella.1062	0.0231578	0.0126156	0.0105422
g__Veillonella.10624	0.00238119	0.017843	-0.0154618
g__Catonella.10627	0.030673	0.040559	-0.00988603
g__Leptotrichia.10628	0	0.0114943	-0.0114943
g__Streptococcus.1063	0.0343574	0.00442759	0.0299299
g__Corynebacterium.10631	0.0106383	0	0.0106383
g__Neisseria.10635	0	0.0114943	-0.0114943
g__Xanthomonas.1064	0.0106383	0	0.0106383
g__Streptococcus.10643	0.00336729	0.00785603	-0.00448875
g__Streptococcus.10644	0.0764651	0.00231453	0.0741506
g__Streptococcus.10649	0.00440356	0.0364613	-0.0320577
g__Blautia.1065	0	0.0114943	-0.0114943
g__Neisseria.10660	0.107378	0.0225583	0.08482
g__Streptococcus.10663	0	0.0344828	-0.0344828
g__Bacteroides.10665	0.0106383	0	0.0106383
g__Streptococcus.10667	0.0132694	0.0395499	-0.0262805
g__Prevotella.10671	0.0106383	0	0.0106383
g__Gemella.10672	0.128674	0.131133	-0.00245865
g__Streptococcus.10675	0.0180057	0.0532236	-0.035218
g__Neisseria.10677	0.0290351	0.0109543	0.0180808
g__Selenomonas.1068	0.0106383	0	0.0106383
g__Campylobacter.10682	0.0790497	0.00327202	0.0757777
o__Actinomycetales.1069	0.00302364	0.0164547	-0.013431
g__Streptococcus.10691	0.0341638	0.00453222	0.0296316
g__Porphyromonas.10695	0.13105	0.0617715	0.0692787
g__Streptococcus.10699	0.0739066	0.0483983	0.0255083
g__Leptotrichia.107	0.0158515	0.0863214	-0.0704699
g__Capnocytophaga.10702	0.0106383	0	0.0106383
g__Streptococcus.10703	0.00227821	0.0180655	-0.0157873
g__Actinomyces.10718	0.00570996	0.00532487	0.000385086
g__Fusobacterium.10722	0.00630821	0.0323455	-0.0260373
g__Veillonella.10723	0.0282834	0.0920925	-0.0638091
g__Streptococcus.10735	0.00381765	0.00736944	-0.00355179
g__Porphyromonas.10736	0.0048236	0.0088884	-0.0040648
g__Streptococcus.10737	0.0100145	0.0060841	0.00393044
g__Actinomyces.1074	0.0106383	0	0.0106383
g__Streptococcus.10743	0.0121763	0.0142178	-0.00204155
g__Haemophilus.10749	0.0194971	0.103783	-0.0842855
g__Actinomyces.1075	0	0.0114943	-0.0114943
g__Fusobacterium.10754	0.00247004	0.0176509	-0.0151809
g__Actinomyces.10757	0	0.0229885	-0.0229885
g__Streptococcus.10759	0.0293138	0.000936778	0.0283771
g__Serratia.1076	0	0.0114943	-0.0114943
o__EW055.10761	0.0106383	0	0.0106383
g__Fusobacterium.10762	0.0212766	0	0.0212766
g__Actinomyces.10765	0	0.0114943	-0.0114943
g__Streptococcus.10768	0.0066052	0.0043576	0.00224761
g__Gemella.10771	0.135124	0.213177	-0.0780523
g__Fusobacterium.10777	0	0.0114943	-0.0114943
g__Streptococcus.1078	0.00681718	0.0234342	-0.016617
g__Campylobacter.10787	0.0331668	0.0276084	0.00555842
g__Streptococcus.10788	0.0425532	0	0.0425532
g__Streptococcus.10793	0.0106383	0	0.0106383
g__Veillonella.10795	0.056075	0.0902349	-0.0341599
g__Eikenella.108	0.128651	0.130598	-0.00194633
g__Actinomyces.10816	0.0106383	0	0.0106383
g__Streptococcus.1082	0.024395	0.0147144	0.00968059
g__Streptococcus.10822	0.0376035	0.00133698	0.0362665
g__Streptococcus.10823	0.0819923	0.0099059	0.0720864
g__Rothia.10830	0.0051903	0.00588634	-0.000696043
g__Gemella.10837	0.021788	0.0681367	-0.0463486
g__Streptococcus.10840	0.0362811	0.00508257	0.0311985
f__Prevotellaceae.10841	0.00307999	0.00816645	-0.00508647
g__Kingella.10842	0.0100759	0.0652186	-0.0551427
f__Flavobacteriaceae.10845	0.0792711	0.000788098	0.078483
g__Veillonella.10848	0.00160038	0.0097651	-0.00816472
g__Capnocytophaga.10849	0.043614	0.0375501	0.00606396
g__Fusobacterium.10853	0.0106383	0	0.0106383
g__Streptococcus.10856	0.0106383	0	0.0106383
g__Actinomyces.10858	0.00685816	0.00408429	0.00277386
g__Prevotella.1087	0.0106383	0	0.0106383
g__Streptococcus.10878	0.0150592	0.00335882	0.0117004
g__Rothia.1088	0.0110695	0.0225226	-0.0114531
g__Streptococcus.10880	0	0.0114943	-0.0114943
g__Porphyromonas.10885	0.00469032	0.0179208	-0.0132305
g__Selenomonas.10895	0.0106084	3.22635e-05	0.0105762
g__Streptococcus.10896	0.0106383	0	0.0106383
g__Bulleidia.109	0.0496065	0.0335617	0.0160447
g__Eubacterium.1090	0.0106383	0	0.0106383
g__Rothia.10900	0.0638298	0	0.0638298
g__Leptotrichia.10904	0.0116355	0.00520843	0.00642702
g__Leptotrichia.10916	0.0106383	0	0.0106383
g__Streptococcus.1092	0.00233047	0.0269288	-0.0245983
g__Granulicatella.10921	0.214685	0.291837	-0.0771524
o__EW055.10929	0.0106383	0	0.0106383
g__Actinobacillus.1093	0.0160187	0.0401637	-0.024145
g__Actinomyces.10936	0.0157433	0.0174728	-0.00172954
g__Streptococcus.10939	0.0375376	0.148769	-0.111232
g__Streptococcus.10945	0.0205373	0.035681	-0.0151437
g__Lautropia.10946	0	0.0114943	-0.0114943
g__Porphyromonas.10950	0.126906	0.0427756	0.0841308
g__Fusobacterium.10952	0.164823	0.0645906	0.100232
g__Corynebacterium.10956	0.0106383	0	0.0106383
g__Streptococcus.10957	0.0106383	0	0.0106383
f__Neisseriaceae.10959	0.00939465	0.00134371	0.00805094
f__Flavobacteriaceae.10961	0.00712807	0.00379266	0.00333542
g__Fusobacterium.1097	0.0115721	0.0219796	-0.0104075
o__Actinomycetales.10974	0.0106383	0	0.0106383
g__Prevotella.10975	0	0.0114943	-0.0114943
g__Streptococcus.10982	0.0212766	0	0.0212766
o__Actinomycetales.10983	0.0172827	0.0105396	0.00674311
g__Granulicatella.10984	0.00467311	0.00644515	-0.00177204
g__Actinomyces.10989	0.0125792	0.0208914	-0.00831218
f__Lachnospiraceae.1099	0.0106383	0	0.0106383
f__Lachnospiraceae.10995	0.0169475	0.0506545	-0.033707
g__Actinomyces.10996	0	0.0114943	-0.0114943
g__Streptococcus.10997	0.0148303	0.0184592	-0.00362895
g__Veillonella.11	0.194343	0.139659	0.0546837
g__Haemophilus.110	0.33372	0.272996	0.0607246
g__Comamonas.1100	0.0212766	0	0.0212766
g__Streptococcus.11000	0.00549327	0.005559	-6.57331e-05
g__Streptococcus.11003	0.00791179	0.00294588	0.00496591
g__Actinomyces.11006	0.00298558	0.00826845	-0.00528286
g__Porphyromonas.11009	0.0301853	0.00334075	0.0268446
g__Streptococcus.1101	0.0320309	0.0229049	0.00912599
g__Actinomyces.11010	0	0.0114943	-0.0114943
g__Campylobacter.11011	0.0479773	0.00225347	0.0457239
g__Neisseria.11013	0.0233298	0.0207701	0.00255973
g__Actinomyces.11018	0.0106383	0	0.0106383
g__Acidovorax.1102	0.00467322	0.0448482	-0.040175
g__Actinomyces.11022	0.0106383	0	0.0106383
g__Eubacterium.11023	0.0106383	0	0.0106383
f__Bacillaceae.11024	0	0.0114943	-0.0114943
g__Capnocytophaga.11030	0.00307999	0.00816645	-0.00508647
o__Actinomycetales.11040	0.0212766	0	0.0212766
g__Fusobacterium.11044	0	0.0114943	-0.0114943
p__Bacteroidetes.11049	0.0330704	0.017392	0.0156784
g__Bacteroides.1105	0.0106383	0	0.0106383
g__Rothia.11050	0.0106383	0	0.0106383
g__Haemophilus.11054	0.135497	0.00829739	0.1272
g__Moryella.1106	0.0290289	0.0109593	0.0180695
g__Streptococcus.11062	0.0212766	0	0.0212766
g__Streptococcus.11065	0	0.0229885	-0.0229885
g__Actinomyces.11066	0.0106383	0	0.0106383
g__Streptococcus.11072	0.0380575	0.0281002	0.0099573
g__Neisseria.11074	0.118524	0.107793	0.0107303
g__Aggregatibacter.11075	0.0106383	0	0.0106383
g__Haemophilus.11078	0.0142195	0.00637306	0.00784643
g__Fusobacterium.11080	0.0506931	0.00107975	0.0496134
g__Porphyromonas.11086	0.0100854	0.0120916	-0.00200617
g__Tannerella.11093	0.00610646	0.00489647	0.00120999
g__Leptotrichia.111	0.0221937	0.00350112	0.0186926
o__Burkholderiales.1110	0	0.0114943	-0.0114943
g__Streptococcus.11109	0.0185549	0.134824	-0.116269
f__Pasteurellaceae.1111	0.00848152	0.0276098	-0.0191283
g__Streptococcus.11114	0.0046313	0.00649032	-0.00185903
g__Abiotrophia.11121	0.0275541	0.0221602	0.0053939
g__Haemophilus.11142	0.0656103	0.115061	-0.0494508
g__Catonella.1115	0.00491313	0.0265201	-0.021607
o__EW055.11151	0.0366903	0.0031673	0.033523
g__Rothia.11153	0.0517051	0.00436674	0.0473384
g__Streptococcus.11156	0	0.0114943	-0.0114943
g__Streptococcus.11161	0.00434091	0.00680407	-0.00246317
g__Streptococcus.11163	0.0298291	0.0367364	-0.00690731
g__Tannerella.11164	0.0106383	0	0.0106383
g__Rothia.1117	0.0100894	0.00604366	0.00404574
g__Campylobacter.11170	0.00727644	0.00363235	0.00364409
g__Streptococcus.11172	0.00505772	0.0175238	-0.0124661
g__Corynebacterium.11180	0.0106383	0	0.0106383
g__Haemophilus.11189	0.0212766	0	0.0212766
g__Lautropia.1119	0.0395358	0.0215674	0.0179684
g__Streptococcus.11194	0.0250883	0.072953	-0.0478647
g__Streptococcus.11196	0.0106383	0	0.0106383
g__Streptococcus.11199	0.053505	0.0399927	0.0135123
o__Clostridiales.112	0.0370297	0.0193042	0.0177255
g__Fusobacterium.1120	0.0974899	0.0325971	0.0648928
g__Porphyromonas.11200	0	0.045977	-0.045977
g__Neisseria.1121	0.0106383	0	0.0106383
g__Streptococcus.11210	0.0157734	0.0808576	-0.0650842
g__Neisseria.11212	0.149684	0.0265506	0.123133
g__Streptococcus.11223	0.107711	0.0859056	0.0218059
g__Streptococcus.11226	0.0265258	0.017317	0.00920879
g__Selenomonas.1123	0.0106383	0	0.0106383
g__Leptotrichia.11235	0	0.0114943	-0.0114943
g__Prevotella.1124	0.109233	0.0493748	0.0598582
g__Prevotella.11247	0.0106383	0	0.0106383
f__Flavobacteriaceae.11250	0.0132737	0.0237265	-0.0104529
g__Actinomyces.11252	0.0106383	0	0.0106383
g__Jonesia.11253	0	0.0229885	-0.0229885
g__Corynebacterium.11255	0.00415376	0.00700629	-0.00285253
g__Actinobacillus.11258	0.0163209	0.07432	-0.0579991
g__Actinobacillus.11259	0.0542452	0.0250082	0.0292371
g__Fusobacterium.1126	0.117421	0.0243219	0.0930994
g__Rothia.11260	0.0322435	0.00905341	0.02319
g__Fusobacterium.11271	0.135846	0.0136733	0.122173
g__Streptococcus.11275	0.0106383	0	0.0106383
g__Fusobacterium.11279	0.0128144	0.00457154	0.00824283
g__Neisseria.11280	0.00546198	0.0055928	-0.000130819
g__Actinomyces.11281	0.0106383	0	0.0106383
g__Gemella.11282	0.0589484	0.0265046	0.0324439
g__Campylobacter.11284	0	0.0114943	-0.0114943
g__Fusobacterium.11289	0.0141789	0.0843031	-0.0701243
g__Haemophilus.11292	0.0191114	0.0230562	-0.00394478
g__Haemophilus.11298	0.052017	0.100394	-0.0483771
g__Prevotella.11300	0.0106383	0	0.0106383
f__Flavobacteriaceae.11302	0	0.0229885	-0.0229885
g__Actinomyces.11307	0.0374416	0.0228604	0.0145813
g__Corynebacterium.11308	0.00400206	0.00717018	-0.00316812
g__Actinomyces.11310	0.0212766	0	0.0212766
g__Capnocytophaga.11312	0.0106383	0	0.0106383
g__Actinomyces.11314	0	0.0114943	-0.0114943
g__Gemella.11329	0.0227681	0.0478798	-0.0251117
p__Bacteroidetes.11330	0.00123134	0.110508	-0.109276
g__Rothia.11335	0.0106383	0	0.0106383
g__Prevotella.11336	0.0119671	0.0495705	-0.0376034
g__Neisseria.1134	0.0319149	0	0.0319149
g__Corynebacterium.11341	0	0.0114943	-0.0114943
g__Haemophilus.11343	0.0106383	0	0.0106383
g__Catonella.11345	0	0.0229885	-0.0229885
g__Porphyromonas.11346	0	0.0229885	-0.0229885
g__Actinobacillus.11356	0.00906562	0.00904549	2.01266e-05
g__Lautropia.11359	0.0108595	0.0227495	-0.0118899
g__Campylobacter.11364	0.0106383	0	0.0106383
g__Streptococcus.11367	0.0307801	0.0357089	-0.00492883
g__Porphyromonas.11369	0.0031707	0.0322738	-0.0291031
g__Haemophilus.11375	0	0.0114943	-0.0114943
g__Haemophilus.11379	0.0703636	0.0389175	0.0314461
g__Prevotella.11388	0.0106383	0	0.0106383
g__Prevotella.11390	0.0518953	0.06317	-0.0112747
g__Gemella.11395	0.0504813	0.0327346	0.0177467
g__Streptococcus.114	0.0907492	0.0180638	0.0726854
g__Gemella.11408	0.0648129	0.103828	-0.0390148
g__Prevotella.1141	0.0106383	0	0.0106383
g__Neisseria.11411	0.0425532	0	0.0425532
g__Campylobacter.11413	0.0589268	0.00719647	0.0517303
g__Streptococcus.11429	0.00682286	0.0312334	-0.0244105
g__Actinomyces.11438	0.0106383	0	0.0106383
g__Neisseria.11440	0.0121206	0.00989265	0.00222798
g__Gemella.11444	0.0319149	0	0.0319149
g__Streptococcus.11448	0.00344815	0.0155373	-0.0120892
g__Bacteroides.11452	0.0106383	0	0.0106383
g__Leptotrichia.11453	0.00825019	0.028149	-0.0198988
g__Moryella.11455	0.0115385	0.00526083	0.00627764
g__Streptococcus.11456	0.0106383	0	0.0106383
g__Streptococcus.1146	0.00278257	0.0499551	-0.0471726
p__Spirochaetes.11462	0.0161205	0.00278549	0.013335
g__Selenomonas.11463	0.0106383	0	0.0106383
g__Actinomyces.11466	0	0.0114943	-0.0114943
g__Prevotella.11468	0.0124578	0.040646	-0.0281882
g__Prevotella.11470	0.0819682	0.0275443	0.0544239
g__Streptococcus.11472	0.0106383	0	0.0106383
g__Streptococcus.11476	0.0265746	0.0129482	0.0136264
g__Streptococcus.11478	0.0319149	0	0.0319149
g__Selenomonas.1148	0.0319149	0	0.0319149
g__Streptococcus.1149	0.0212766	0	0.0212766
g__Actinomyces.11495	0	0.0114943	-0.0114943
g__Capnocytophaga.11497	0.0197037	0.0131937	0.00651006
g__Streptococcus.11498	0.0481307	0.00848112	0.0396496
g__Campylobacter.11499	0.0145334	0.00364289	0.0108905
g__Gemella.11503	0.0876083	0.0810617	0.00654652
o__EW055.11508	0.000637863	0.0216101	-0.0209723
g__Selenomonas.11512	0	0.0344828	-0.0344828
g__Abiotrophia.11513	0.00974644	0.113566	-0.10382
g__Campylobacter.11514	0.0513307	0.0182466	0.0330841
g__Prevotella.11515	0.0103045	0.0118549	-0.00155046
f__Streptococcaceae.11522	0.00274216	0.0341258	-0.0313837
f__F16.11523	0.0106383	0	0.0106383
g__Prevotella.11524	0	0.0229885	-0.0229885
g__Corynebacterium.11527	0	0.0114943	-0.0114943
g__Neisseria.11528	0.0106383	0	0.0106383
g__Corynebacterium.11529	0	0.0114943	-0.0114943
g__Streptococcus.1153	0.0106383	0	0.0106383
g__Streptococcus.11532	0.00752808	0.0148547	-0.00732665
g__Actinomyces.11536	0	0.0114943	-0.0114943
g__Capnocytophaga.11538	0.00357696	0.0191237	-0.0155468
g__Gemella.11539	0.0505996	0.0257889	0.0248108
g__Streptococcus.1154	0.0237284	0.00589681	0.0178316
g__Actinomyces.11540	0.0212766	0	0.0212766
g__Leptotrichia.1155	0.0976825	0.000940054	0.0967424
g__Haemophilus.11553	0.0369574	0.0105241	0.0264333
f__ClostridialesFamilyXI.IncertaeSedis.11556	0.0106383	0	0.0106383
g__Oribacterium.11565	0.0319149	0	0.0319149
g__Gemella.1157	0.0381171	0.0504975	-0.0123804
g__Porphyromonas.11570	0	0.0114943	-0.0114943
g__Streptococcus.11574	0.0429021	0.114566	-0.0716634
o__Bacteroidales.11578	0.00344347	0.00777372	-0.00433025
g__Streptococcus.11579	0.00216322	0.018314	-0.0161507
g__Kingella.11582	0.0367513	0.0071052	0.0296461
g__Streptococcus.11586	0	0.0229885	-0.0229885
g__Actinomyces.11587	0.00156011	0.00980862	-0.00824851
o__Sphingobacteriales.1159	0.0106383	0	0.0106383
g__Streptococcus.11599	0.00247405	0.00882114	-0.00634709
f__Neisseriaceae.116	0.0106383	0	0.0106383
g__Prevotella.11603	0	0.0114943	-0.0114943
g__Prevotella.11606	0.0111418	0.0109502	0.000191574
g__Campylobacter.11609	0.0186071	0.0258727	-0.0072656
g__Neisseria.11611	0.0747885	0.00278701	0.0720015
g__Rothia.11615	0.0115382	0.00526097	0.00627722
g__Actinomyces.1162	0	0.0114943	-0.0114943
g__Actinobacillus.11624	0.00378507	0.0607863	-0.0570012
g__Streptococcus.11626	0.00376039	0.0074313	-0.00367091
g__Streptococcus.11628	0.0106383	0	0.0106383
g__Selenomonas.11629	0.00847315	0.0138336	-0.00536047
o__Clostridiales.1163	0.0106383	0	0.0106383
g__Haemophilus.11630	0.0673818	0.240142	-0.17276
g__Prevotella.11631	0	0.0229885	-0.0229885
g__Haemophilus.11632	0.0103839	0.0117691	-0.0013852
g__Prevotella.11635	0.00836934	0.0678401	-0.0594707
g__Gemella.11640	0.0106383	0	0.0106383
g__Porphyromonas.11644	0.0130646	0.0457081	-0.0326435
g__Rothia.11646	0.0328761	0.02634	0.00653608
g__Gemella.11647	0.0906026	0.223947	-0.133344
g__Haemophilus.11652	0.0308832	0.012609	0.0182742
g__Bacteroides.11659	0.0106383	0	0.0106383
g__Kocuria.1166	0.0106383	0	0.0106383
g__Capnocytophaga.11667	0.0106383	0	0.0106383
g__Actinomyces.11669	0.0174992	0.0155756	0.00192365
o__Clostridiales.1167	0.00105182	0.0218521	-0.0208002
g__Streptococcus.11671	0.0319149	0	0.0319149
g__Prevotella.11673	0.0704508	0.0808416	-0.0103908
g__Prevotella.11674	0.0106383	0	0.0106383
g__Porphyromonas.11675	0.00138472	0.0299943	-0.0286096
g__Veillonella.11679	0.13893	0.0395321	0.0993978
g__Haemophilus.11680	0.0310835	0.0510734	-0.0199899
g__Haemophilus.11682	0.0203296	0.00834493	0.0119847
g__Campylobacter.11683	0	0.0114943	-0.0114943
g__Neisseria.11686	0.0241868	0.0198441	0.0043427
o__CW040.11689	0.0280983	0.057258	-0.0291597
g__Prevotella.1169	0.0111095	0.0299725	-0.018863
g__Prevotella.11693	0.0093686	0.00643305	0.00293555
g__Streptococcus.11695	0.023964	0.0150636	0.00890039
g__Peptostreptococcus.117	0.0179357	0.0661157	-0.04818
g__Streptococcus.1170	0.0348348	0.055057	-0.0202222
g__Neisseria.11701	0.00698218	0.00395028	0.0030319
g__Leptotrichia.11705	0.00522996	0.011687	-0.00645702
g__Actinomyces.11707	0.0106383	0	0.0106383
g__Veillonella.11708	0.0210946	0.0411914	-0.0200968
f__ClostridialesFamilyXI.IncertaeSedis.1171	0.0158866	0.00582371	0.0100629
g__Prevotella.11718	0.0195198	0.00892823	0.0105916
o__Clostridiales.11719	0.0212766	0	0.0212766
g__Rothia.1172	0.0531915	0	0.0531915
g__Prevotella.11723	0.0106383	0	0.0106383
g__Campylobacter.11727	0.012355	0.0096394	0.00271563
g__Gemella.11728	0.055469	0.054413	0.00105598
f__Flavobacteriaceae.1173	0.00636483	0.00461731	0.00174753
g__Fusobacterium.11734	0.0203132	0.00835676	0.0119565
g__Neisseria.11736	0.0121341	0.00493905	0.00719504
g__Haemophilus.11738	0.0124493	0.0420636	-0.0296144
g__Prevotella.11739	0.0106383	0	0.0106383
g__Rothia.1174	0.101584	0.0030326	0.0985515
g__Prevotella.11749	0.0862111	0.0726127	0.0135984
g__Actinomyces.11756	0.0106383	0	0.0106383
g__Actinomyces.1176	0.00392767	0.00725057	-0.0033229
g__Leptotrichia.11766	0.0106383	0	0.0106383
g__Streptococcus.11768	0.0320031	0.0788919	-0.0468888
g__Selenomonas.1177	0	0.0114943	-0.0114943
g__Neisseria.11776	0	0.0114943	-0.0114943
o__CW040.11783	0.0291872	0.12511	-0.0959231
g__Streptococcus.11789	0.00598079	0.0247898	-0.018809
g__Actinomyces.11790	0.0212766	0	0.0212766
g__Veillonella.11793	0.00389623	0.0281682	-0.0242719
g__Phascolarctobacterium.118	0.0319149	0	0.0319149
g__Fusobacterium.11804	0.0212766	0	0.0212766
g__Prevotella.11807	0.0283121	0.00384673	0.0244654
g__Streptococcus.11808	0.00322229	0.0390139	-0.0357916
g__Streptococcus.11810	0.0146937	0.0677275	-0.0530338
g__Actinomyces.11812	0.0106383	0	0.0106383
g__Leptotrichia.11813	0	0.0114943	-0.0114943
g__Selenomonas.11816	0.00437587	0.0067663	-0.00239044
g__Granulicatella.1182	0.0699501	0.0454443	0.0245058
g__Streptococcus.11824	0.0214992	0.0075025	0.0139967
g__Actinobacillus.1183	0.0518753	0.00697445	0.0449009
g__Haemophilus.11830	0.0106383	0	0.0106383
g__Veillonella.11831	0.151387	0.197806	-0.0464195
g__Actinomyces.1184	0	0.0114943	-0.0114943
g__Streptococcus.11847	0.00329614	0.0158658	-0.0125697
g__Granulicatella.11850	0.00409631	0.0141367	-0.0100404
g__Streptococcus.11854	0	0.0114943	-0.0114943
g__Selenomonas.1186	0.0106383	0	0.0106383
g__Rothia.11861	0.0106383	0	0.0106383
g__Capnocytophaga.11867	0.0281343	0.00136158	0.0267727
g__Streptococcus.11868	0.00718122	0.00373523	0.00344599
g__Oscillospira.1187	0.0106383	0	0.0106383
g__Streptococcus.11878	0.119944	0.117676	0.00226821
f__Veillonellaceae.1188	0.0106383	0	0.0106383
g__Capnocytophaga.11882	0.0618708	0.00941442	0.0524564
g__Haemophilus.11883	0.00356145	0.0229388	-0.0193773
g__Actinomyces.11887	0.0106383	0	0.0106383
g__Streptococcus.11892	0.0139564	0.0118638	0.00209255
g__Treponema.11895	0.0106383	0	0.0106383
g__Veillonella.11897	0.00604783	0.0329081	-0.0268603
g__Actinobacillus.119	0.1771	0.0972025	0.0798979
g__Haemophilus.11905	0.0282831	0.00130801	0.0269751
g__Streptococcus.11907	0.0378476	0.0666447	-0.0287971
g__Prevotella.11908	0.0425532	0	0.0425532
g__Neisseria.11914	0.0945359	0.00256007	0.0919758
g__Selenomonas.11918	0.00367298	0.01902	-0.015347
g__Streptococcus.1192	0.119814	0.111451	0.00836313
g__Veillonella.11922	0.00653468	0.0457038	-0.0391692
g__Porphyromonas.11923	0	0.0114943	-0.0114943
g__Corynebacterium.11925	0.0106383	0	0.0106383
g__Gemella.11928	0.0749241	0.10939	-0.0344661
g__Granulicatella.11929	0.203928	0.285412	-0.081484
g__Porphyromonas.11930	0.0128274	0.0206233	-0.00779596
f__Flavobacteriaceae.11940	0.0049462	0.0433049	-0.0383587
g__Streptococcus.11941	0.0481127	0.00109748	0.0470152
g__Streptococcus.11945	0.0545771	0.0723825	-0.0178054
f__ClostridialesFamilyXI.IncertaeSedis.11948	0.00715349	0.00376519	0.0033883
g__Dialister.1195	0.00435869	0.0182791	-0.0139204
g__Haemophilus.11951	0.199608	0.0280524	0.171555
g__Prevotella.11955	0.226763	0.255041	-0.0282789
g__Veillonella.11956	0.00626846	0.00472143	0.00154703
g__Capnocytophaga.11958	0.00739454	0.00949688	-0.00210233
g__Rothia.1196	0.0319149	0	0.0319149
g__Fusobacterium.11960	0.0123945	0.00959677	0.00279771
g__Streptococcus.11962	0.000657427	0.0539196	-0.0532622
g__Actinomyces.11964	0	0.0114943	-0.0114943
g__Bacteroides.11972	0.00926687	0.00296355	0.00630332
g__Leptotrichia.11979	0	0.0114943	-0.0114943
g__Streptococcus.11982	0.0212766	0	0.0212766
g__Prevotella.11989	0.0115758	0.0157219	-0.00414608
g__Eubacterium.11995	0.0104018	0.00587489	0.00452691
g__Actinomyces.11999	0.00156011	0.00980862	-0.00824851
g__Lactobacillus.12	0	0.0114943	-0.0114943
g__Porphyromonas.120	0.0170161	0.00460331	0.0124128
g__Streptococcus.12003	0.0173516	0.0272293	-0.00987763
f__Lachnospiraceae.12004	0.0110697	0.0300299	-0.0189602
g__Streptococcus.12005	0	0.0114943	-0.0114943
g__Haemophilus.12007	0.0388549	0.0269844	0.0118704
g__Bacteroides.1201	0.0106383	0	0.0106383
g__Streptococcus.12010	0.00714117	0.0037785	0.00336267
g__Campylobacter.12018	0.0221827	0.0165071	0.00567553
g__Streptococcus.12042	0.00417537	0.0369544	-0.032779
g__Veillonella.12050	0.0425532	0	0.0425532
g__Streptococcus.12051	0.0106383	0	0.0106383
g__Streptococcus.12058	0.0212766	0	0.0212766
g__Streptococcus.12060	0	0.0229885	-0.0229885
g__Actinomyces.12061	0.0212766	0	0.0212766
g__Porphyromonas.12066	0.00655012	0.0274056	-0.0208555
g__Streptococcus.12067	0.0134626	0.00422136	0.00924123
g__Propionibacterium.12071	0.0106383	0	0.0106383
g__Rothia.12072	0.0988313	0.0270682	0.0717631
g__Actinomyces.12083	0.0106383	0	0.0106383
g__Prevotella.1209	0.0106383	0	0.0106383
g__Actinomyces.12091	0.0212766	0	0.0212766
g__Streptococcus.12094	0.00137596	0.0400304	-0.0386544
g__Streptococcus.12095	0	0.0229885	-0.0229885
g__Streptococcus.12099	0.0106383	0	0.0106383
g__Bacteroides.121	0.0212766	0	0.0212766
g__Streptococcus.12102	0	0.045977	-0.045977
g__Lactobacillus.12106	0	0.0114943	-0.0114943
o__Actinomycetales.1211	0.0106383	0	0.0106383
g__Capnocytophaga.12110	0.0350144	0.00407268	0.0309417
g__Haemophilus.12111	0.0106383	0	0.0106383
g__Streptococcus.12112	0.0106383	0	0.0106383
g__Gemella.12118	0.0983791	0.204894	-0.106515
f__Flavobacteriaceae.12121	0.0319149	0	0.0319149
g__Campylobacter.12122	0.0495924	0.000777728	0.0488147
g__Corynebacterium.12123	0.0106383	0	0.0106383
f__Flavobacteriaceae.1213	0.0106383	0	0.0106383
g__Prevotella.12131	0.0106383	0	0.0106383
g__Streptococcus.12134	0.129966	0.152335	-0.0223689
g__Veillonella.12136	0.0231659	0.0052368	0.0179291
g__Selenomonas.1214	0.0287242	0.0112062	0.017518
g__Actinomyces.12143	0	0.0344828	-0.0344828
g__Streptococcus.12144	0.00107838	0.0309873	-0.0299089
g__Streptococcus.12148	0.0212766	0	0.0212766
g__Prevotella.1215	0.0466822	0.0311368	0.0155455
g__Prevotella.12150	0.0824478	0.10668	-0.0242321
g__Streptococcus.12159	0.00607802	0.00985439	-0.00377637
g__Haemophilus.12162	0.0961508	0.0685267	0.0276241
g__Fusobacterium.12164	0	0.0344828	-0.0344828
g__Campylobacter.12172	0.0730081	0.0109182	0.0620899
g__Neisseria.12173	0.167689	0.00783361	0.159855
f__Streptococcaceae.12175	0.0134709	0.0132853	0.000185625
f__Prevotellaceae.1218	0.00406047	0.00710708	-0.00304661
g__Actinomyces.12180	0	0.0114943	-0.0114943
g__Bulleidia.12185	0.0106383	0	0.0106383
Root.12195	0.00730031	0.00360656	0.00369374
g__Leptotrichia.122	0.107591	0.0162625	0.0913285
g__Actinomyces.12203	0	0.0114943	-0.0114943
g__Alicyclobacillus.12205	0	0.0114943	-0.0114943
g__Actinomyces.1221	0	0.0114943	-0.0114943
g__Streptococcus.12214	0.0123182	0.0145188	-0.00220054
f__Pasteurellaceae.12215	0.00362308	0.0303186	-0.0266955
g__Streptococcus.12220	0	0.0229885	-0.0229885
g__Lautropia.12223	0.0507137	0.000535436	0.0501782
g__Neisseria.12224	0.0106383	0	0.0106383
g__Granulicatella.12226	0.0168609	0.0271087	-0.0102478
g__Propionibacterium.12228	0.0106383	0	0.0106383
g__Streptococcus.1223	0.0410151	0.0357292	0.00528588
g__Fusobacterium.12231	0.0200556	0.0572832	-0.0372277
g__Veillonella.12233	0.0619241	0.177514	-0.11559
g__Aggregatibacter.12235	0.00262518	0.0173157	-0.0146905
g__Prevotella.12242	0	0.0114943	-0.0114943
g__Actinomyces.12243	0.00911691	0.013138	-0.00402114
g__Selenomonas.12245	0.0106383	0	0.0106383
g__Actinomyces.12256	0.0106383	0	0.0106383
g__Actinomyces.12263	0.0269198	0.00422281	0.022697
g__Streptococcus.12266	0.00452004	0.0854424	-0.0809224
g__Actinomyces.12272	0.0212766	0	0.0212766
g__Prevotella.12273	0.0343845	0.0371168	-0.00273233
g__Neisseria.12274	0.00452947	0.00660035	-0.00207088
g__Leptotrichia.12275	0.0106383	0	0.0106383
g__Streptococcus.12276	0.0405536	0.0125745	0.0279791
g__Corynebacterium.12280	0.0106383	0	0.0106383
g__Capnocytophaga.12281	0	0.0114943	-0.0114943
g__Streptococcus.12287	0	0.0114943	-0.0114943
g__Prevotella.12289	0.0106383	0	0.0106383
g__Haemophilus.1229	0.0611641	0.0332115	0.0279526
g__Prevotella.12292	0.0106383	0	0.0106383
g__Streptococcus.12293	0.0244181	0.00539996	0.0190182
g__Gemella.12297	0.0796566	0.074835	0.00482165
g__Streptococcus.123	0.0468906	0.00408468	0.042806
g__Curtobacterium.12306	0	0.0114943	-0.0114943
g__Kingella.12309	0	0.0229885	-0.0229885
g__Porphyromonas.12310	0.0212766	0	0.0212766
g__Granulicatella.12314	0.0106383	0	0.0106383
g__Streptococcus.12315	0.0277598	0.0432569	-0.0154971
g__Capnocytophaga.12316	0.0805054	0.0018642	0.0786412
g__Streptococcus.12318	0.0528972	0.000127199	0.05277
g__Actinomyces.12321	0.00631747	0.0323255	-0.026008
g__Neisseria.12325	0.178828	0.00662482	0.172203
g__Actinomyces.12329	0.0303972	0.0985195	-0.0681222
g__Oribacterium.12330	0	0.0114943	-0.0114943
o__Actinomycetales.12331	0.0106383	0	0.0106383
g__Haemophilus.12339	0.0106383	0	0.0106383
g__Propionibacterium.12342	0	0.0114943	-0.0114943
g__Aggregatibacter.12344	0.0212766	0	0.0212766
g__Granulicatella.12345	0.0155797	0.0235327	-0.00795304
g__Capnocytophaga.12353	0.00920501	0.0163581	-0.00715307
g__Prevotella.12354	0.0106383	0	0.0106383
g__Rothia.12356	0.020631	0.00812788	0.0125031
g__Gemella.12357	0.218738	0.206675	0.0120638
g__Selenomonas.12365	0.0125175	0.0094639	0.00305355
g__Fusobacterium.1237	0.00317621	0.016125	-0.0129487
g__Fusobacterium.12372	0	0.0229885	-0.0229885
g__Porphyromonas.12377	0.0597425	0.0745992	-0.0148567
g__Campylobacter.12379	0	0.0229885	-0.0229885
g__Campylobacter.1238	0.0492602	0.00778173	0.0414785
g__Actinomyces.12381	0.0106383	0	0.0106383
g__Veillonella.12383	0.0212766	0	0.0212766
g__Prevotella.12384	0.000780584	0.0426035	-0.0418229
g__Neisseria.12386	0.0106383	0	0.0106383
g__Actinomyces.12393	0.0106383	0	0.0106383
g__Leptotrichia.12394	0	0.0229885	-0.0229885
g__Actinomyces.12396	0	0.0114943	-0.0114943
g__Porphyromonas.12397	0.0071532	0.00376551	0.00338769
g__Streptococcus.12398	0.0214346	0.114601	-0.0931665
g__Porphyromonas.12399	0.0106383	0	0.0106383
g__Dialister.124	0	0.0229885	-0.0229885
g__Corynebacterium.12402	0.0106383	0	0.0106383
g__Streptococcus.12404	0.0346929	0.0104937	0.0241992
g__Haemophilus.12407	0.0529131	0.00332704	0.0495861
Root.1241	0	0.0114943	-0.0114943
g__Prevotella.12421	0	0.0114943	-0.0114943
g__Streptococcus.12425	0.0106383	0	0.0106383
g__Streptococcus.1243	0.0067334	0.02357	-0.0168366
g__Corynebacterium.12430	0.00872224	0.00207022	0.00665202
g__Bacteroides.1244	0.0212766	0	0.0212766
g__Haemophilus.12445	0.106199	0.0240104	0.0821884
g__Veillonella.12449	0.0279806	0.105757	-0.0777765
g__Streptococcus.12450	0	0.0114943	-0.0114943
g__Lautropia.12451	0.0212766	0	0.0212766
g__Corynebacterium.12453	0.0425532	0	0.0425532
g__Streptococcus.12457	0.0280769	0.0117308	0.016346
g__Oribacterium.12460	0.0330459	0.00256806	0.0304778
g__Porphyromonas.12467	0	0.0114943	-0.0114943
g__Streptococcus.12468	0	0.0229885	-0.0229885
g__Veillonella.12469	0.00391164	0.0375243	-0.0336126
g__Capnocytophaga.1248	0.0106383	0	0.0106383
g__Haemophilus.12483	0.104218	0.00633185	0.0978864
g__Porphyromonas.12484	0	0.0229885	-0.0229885
o__CW040.12485	0.01909	0.00118128	0.0179087
g__Corynebacterium.1249	0.00267944	0.0171985	-0.014519
g__Gemella.12498	0.0261443	0.0610764	-0.0349321
g__Leptotrichia.125	0.033079	0.0553749	-0.0222959
g__Capnocytophaga.12501	0.0194451	0.00449105	0.014954
g__Prevotella.12504	0.0212766	0	0.0212766
g__Corynebacterium.12505	0.00648527	0.00448718	0.00199808
g__Streptococcus.12506	0	0.0114943	-0.0114943
g__Streptococcus.12508	0.0810478	0.190432	-0.109384
g__Fusobacterium.12515	0.0212766	0	0.0212766
g__Actinomyces.12517	0.00297169	0.0165669	-0.0135952
g__Fusobacterium.12518	0.0212766	0	0.0212766
g__Streptococcus.12520	0.0482577	0.155399	-0.107141
f__Streptococcaceae.12523	0.00501698	0.0439196	-0.0389027
g__Actinomyces.12525	0	0.0114943	-0.0114943
g__Campylobacter.12526	0.00607861	0.0246312	-0.0185526
g__Streptococcus.12527	0.028951	0.0502468	-0.0212958
g__Haemophilus.12528	0.120671	0.119406	0.00126483
g__Gemella.12530	0.00616609	0.0244894	-0.0183233
f__Pasteurellaceae.12533	0.0106383	0	0.0106383
g__Streptococcus.12534	0.0212766	0	0.0212766
g__Haemophilus.12538	0.184628	0.106245	0.078383
o__Streptophyta.1254	0	0.0114943	-0.0114943
g__Streptococcus.12543	0	0.0114943	-0.0114943
g__Streptococcus.12546	0.00780928	0.00305664	0.00475264
g__Streptococcus.12548	0.0283983	0.00764692	0.0207513
g__Streptococcus.12552	0.0212766	0	0.0212766
g__Haemophilus.12557	0.133684	0.00153387	0.13215
g__Streptococcus.12566	0.0731903	0.0301367	0.0430537
g__Prevotella.12567	0	0.0114943	-0.0114943
g__Actinomyces.1258	0	0.0114943	-0.0114943
g__Neisseria.12582	0.0106383	0	0.0106383
g__Actinomyces.12585	0	0.0114943	-0.0114943
f__Geodermatophilaceae.12588	0	0.0114943	-0.0114943
g__Diaphorobacter.12589	0.0106383	0	0.0106383
g__Rothia.1259	0.0251877	0.0242056	0.000982059
g__Capnocytophaga.12596	0.00365634	0.00754372	-0.00388738
g__Streptococcus.12602	0.00223513	0.0363171	-0.034082
f__Flavobacteriaceae.12606	0.0984091	0.039783	0.0586261
g__Streptococcus.12609	0.00208193	0.0369793	-0.0348973
g__Leptotrichia.12610	0.0106383	0	0.0106383
g__Gemella.12616	0.171947	0.0923249	0.0796217
g__Streptococcus.12619	0.013143	0.027043	-0.0139001
g__Streptococcus.12620	0.0158147	0.086464	-0.0706494
g__Leptotrichia.12627	0.0152405	0.018016	-0.00277551
f__ClostridialesFamilyXI.IncertaeSedis.12629	0	0.0114943	-0.0114943
g__Fusobacterium.12630	0.0212766	0	0.0212766
o__Bacteroidales.12635	0.0106383	0	0.0106383
g__Actinomyces.12636	0	0.0344828	-0.0344828
g__Streptococcus.12637	0.0206441	0.00811843	0.0125257
g__Dialister.1264	0	0.0229885	-0.0229885
g__Campylobacter.12642	0.0556917	0.0481921	0.0074996
f__Pasteurellaceae.12649	0.13999	0.146216	-0.00622671
g__Streptococcus.12650	0.00309805	0.0311354	-0.0280374
g__Streptococcus.12655	0	0.0229885	-0.0229885
g__Streptococcus.12662	0.0201939	0.0181187	0.00207519
g__Prevotella.12668	0.0655019	0.0145227	0.0509792
g__Neisseria.12669	0.0763851	0.00972345	0.0666616
g__Dialister.1267	0	0.0114943	-0.0114943
g__Granulicatella.12676	0.140422	0.262073	-0.121651
g__Porphyromonas.12677	0.199813	0.089095	0.110718
g__Actinomyces.12678	0.0106383	0	0.0106383
o__EW055.12681	0.0106383	0	0.0106383
g__Porphyromonas.12684	0.274871	0.0773221	0.197548
f__Veillonellaceae.12687	0.0106383	0	0.0106383
g__Fusobacterium.12688	0.0106383	0	0.0106383
g__Leptotrichia.12690	0	0.0114943	-0.0114943
f__ClostridialesFamilyXI.IncertaeSedis.12691	0	0.0114943	-0.0114943
g__Actinomyces.12693	0.0319149	0	0.0319149
g__Granulicatella.12695	0.0967103	0.0545988	0.0421115
g__Streptococcus.12698	0.0384571	0.14662	-0.108163
g__Mogibacterium.127	0.103011	0.0325946	0.0704162
g__Streptococcus.12706	0.0433369	0.0338477	0.00948921
g__Prevotella.12707	0.000261574	0.0448465	-0.044585
g__Capnocytophaga.12709	0.0344598	0.00218614	0.0322737
g__Gemella.1271	0.12648	0.238383	-0.111903
g__Streptococcus.12713	0	0.0114943	-0.0114943
g__Haemophilus.12721	0.0122611	0.120722	-0.108461
g__Lautropia.12722	0.0435345	0.0146189	0.0289156
g__Streptococcus.12727	0.100954	0.0701541	0.0308001
g__Streptococcus.12731	0.116842	0.0252285	0.0916133
g__Capnocytophaga.12732	0	0.0114943	-0.0114943
g__Prevotella.12733	0.0106383	0	0.0106383
g__Capnocytophaga.12734	0.0319149	0	0.0319149
g__Rothia.1274	0.0303467	0.00329714	0.0270496
g__Streptococcus.12740	0.0106383	0	0.0106383
g__Streptococcus.12741	0.0135703	0.0264274	-0.0128571
g__Veillonella.12749	0.0289291	0.0565632	-0.0276341
g__Streptococcus.12752	0	0.0114943	-0.0114943
g__Actinomyces.12753	0	0.0114943	-0.0114943
g__Neisseria.12761	0.0305485	0.0195719	0.0109765
g__Streptococcus.12766	0.00737099	0.0150244	-0.00765345
g__Leptotrichia.12772	0.0106383	0	0.0106383
g__Streptococcus.12775	0	0.0114943	-0.0114943
g__Gemella.12779	0.0144492	0.0669752	-0.0525261
g__Capnocytophaga.1278	0.0106383	0	0.0106383
g__Prevotella.12795	0.00788111	0.0217099	-0.0138288
g__Catonella.12797	0	0.0114943	-0.0114943
g__Bacteroides.128	0.0106383	0	0.0106383
g__Haemophilus.1280	0.069619	0.00940926	0.0602097
g__Actinomyces.12800	0	0.0229885	-0.0229885
o__EW055.12811	0.0182516	0.00163417	0.0166175
g__Actinomyces.12814	0	0.0114943	-0.0114943
g__Leptotrichia.12821	0.00361916	0.0151678	-0.0115486
g__Streptococcus.12823	0.023137	0.0194836	0.00365342
g__Selenomonas.12826	0.00366462	0.0226043	-0.0189397
g__Streptococcus.12828	0.0605935	0.0107078	0.0498856
g__Neisseria.1283	0	0.0114943	-0.0114943
o__EW055.12831	0.0106383	0	0.0106383
g__Streptococcus.12834	0	0.0114943	-0.0114943
g__Actinomyces.1284	0	0.0114943	-0.0114943
o__EW055.12842	0.0106383	0	0.0106383
f__ClostridialesFamilyXI.IncertaeSedis.12846	0	0.0114943	-0.0114943
g__Streptococcus.12847	0.00413699	0.0280976	-0.0239606
g__Streptococcus.12849	0.011128	0.0109652	0.000162789
g__Streptococcus.12850	0.0634865	0.0175195	0.045967
g__Prevotella.12855	0.0166018	0.0280394	-0.0114376
g__Actinomyces.1286	0	0.0114943	-0.0114943
g__Streptococcus.12864	0.0106383	0	0.0106383
g__Porphyromonas.12867	0.00501915	0.00607126	-0.00105211
g__Oribacterium.12878	0.0106383	0	0.0106383
f__Streptococcaceae.12879	0.00572925	0.0106081	-0.00487882
g__Actinomyces.1288	0.0106383	0	0.0106383
g__Veillonella.12881	0	0.0114943	-0.0114943
o__CW040.12882	0.00562461	0.00541709	0.000207527
g__Capnocytophaga.12888	0	0.0229885	-0.0229885
g__Fusobacterium.12891	0.00440226	0.0202134	-0.0158111
g__Eubacterium.12894	0.0212766	0	0.0212766
g__Prevotella.129	0.0106383	0	0.0106383
g__Neisseria.1290	0.0156647	0.0844076	-0.0687429
g__Bulleidia.12902	0.00640212	0.00457702	0.0018251
g__Streptococcus.12903	0.0393596	0.0596095	-0.0202499
g__Fusobacterium.1291	0.000118454	0.0113663	-0.0112478
f__ClostridialesFamilyXI.IncertaeSedis.12913	0	0.0229885	-0.0229885
g__Capnocytophaga.12918	0.0106383	0	0.0106383
g__Capnocytophaga.1292	0	0.0229885	-0.0229885
g__Streptococcus.12923	0.0106383	0	0.0106383
g__Streptococcus.12926	0	0.0114943	-0.0114943
g__Gemella.12927	0.0106383	0	0.0106383
g__Corynebacterium.12930	0.0106383	0	0.0106383
g__Actinomyces.12932	0.0106383	0	0.0106383
g__Gemella.12936	0.00717265	0.0152387	-0.0080661
g__Streptococcus.12937	0.00597018	0.0100874	-0.00411725
g__Geobacillus.12938	0	0.0114943	-0.0114943
g__Lautropia.12942	0.00317775	0.0161216	-0.0129439
g__Streptococcus.12946	0.0106383	0	0.0106383
g__Corynebacterium.12947	0.0212766	0	0.0212766
g__Actinomyces.12952	0	0.0344828	-0.0344828
g__Gemella.12954	0.00951819	0.0127045	-0.00318629
g__Haemophilus.12959	0	0.0114943	-0.0114943
g__Porphyromonas.12966	0.0372118	0.0138123	0.0233995
g__Veillonella.12973	0.0171105	0.0274898	-0.0103793
g__Actinomyces.12974	0	0.0114943	-0.0114943
g__Gemella.12976	0.00490946	0.00618978	-0.00128031
g__Granulicatella.12983	0.0512813	0.0214735	0.0298078
g__Veillonella.12986	0.0190795	0.00462272	0.0144567
g__Actinomyces.12987	0.0035294	0.0153618	-0.0118324
g__Neisseria.12990	0.192941	0.113635	0.0793059
g__Capnocytophaga.12998	0.0057707	0.00525924	0.000511461
g__Prevotella.13	0.127434	0.0599286	0.0675053
f__Porphyromonadaceae.130	0.00660796	0.00792443	-0.00131647
g__Veillonella.1300	0.140624	0.129961	0.0106624
g__Bacteroides.13004	0.0212766	0	0.0212766
g__Eubacterium.13005	0.0107547	0.036681	-0.0259263
f__Prevotellaceae.13008	0.0106383	0	0.0106383
g__Leptotrichia.13011	0.00458991	0.00653504	-0.00194513
g__Capnocytophaga.13015	0	0.0114943	-0.0114943
g__Leptotrichia.13016	0	0.0114943	-0.0114943
o__Actinomycetales.13019	0	0.0114943	-0.0114943
g__Bacteroides.13020	0.0106383	0	0.0106383
g__Granulicatella.13024	0.080893	0.0844431	-0.00355013
g__Selenomonas.13031	0.0106383	0	0.0106383
g__Prevotella.13038	0.00447037	0.0066642	-0.00219383
g__Prevotella.13040	0.0212766	0	0.0212766
g__Porphyromonas.13043	0.073949	0.0910079	-0.0170589
f__Flavobacteriaceae.13044	0.0826478	0.00471688	0.0779309
g__Neisseria.13051	0.260593	0.0337631	0.22683
g__Prevotella.13052	0.0106383	0	0.0106383
g__Streptococcus.13056	0.00191365	0.00942663	-0.00751299
g__Fusobacterium.13059	0	0.0114943	-0.0114943
g__Actinomyces.1306	0	0.0229885	-0.0229885
g__Mogibacterium.13071	0.0106383	0	0.0106383
g__Rothia.13080	0.020075	0.0546452	-0.0345702
g__Actinomyces.13083	0.00237338	0.00892991	-0.00655653
f__Pasteurellaceae.13085	0.0448488	0.0305505	0.0142983
g__Granulicatella.13086	0	0.0114943	-0.0114943
g__Porphyromonas.13091	0.0058545	0.071604	-0.0657495
f__Streptococcaceae.13096	0.0111483	0.0299166	-0.0187683
f__Flavobacteriaceae.131	0.0847816	0.0976934	-0.0129118
g__Streptococcus.13105	0	0.0114943	-0.0114943
g__Streptococcus.13109	0.00893133	0.00666928	0.00226205
g__Streptococcus.13110	0.0247819	0.0368345	-0.0120525
g__Actinomyces.13118	0	0.0114943	-0.0114943
g__Prevotella.13122	0.0106383	0	0.0106383
g__Actinomyces.13123	0.0106383	0	0.0106383
g__Fusobacterium.13127	0.028674	0.00529804	0.0233759
g__Haemophilus.13128	0.0212766	0	0.0212766
g__Actinomyces.1313	0.0361412	0.00346393	0.0326773
g__Porphyromonas.13134	0.0106383	0	0.0106383
p__SR1.13136	0.0212766	0	0.0212766
g__Rothia.13138	0.0212766	0	0.0212766
g__Veillonella.1314	0.0197256	0.0123322	0.00739342
g__Corynebacterium.13142	0.0106383	0	0.0106383
g__Bacteroides.13145	0	0.0114943	-0.0114943
g__Actinomyces.13146	0	0.0114943	-0.0114943
f__Lachnospiraceae.13152	0.00533538	0.00572959	-0.000394218
g__Haemophilus.13154	0.0184388	0.00970688	0.00873196
g__Prevotella.13156	0.0110201	0.0110817	-6.15752e-05
g__Parabacteroides.13158	0.0106383	0	0.0106383
f__ClostridialesFamilyXI.IncertaeSedis.13159	0.0035294	0.0153618	-0.0118324
g__Fusobacterium.13163	0	0.0229885	-0.0229885
g__Actinomyces.1317	0.00324184	0.00799158	-0.00474973
g__Gemella.13182	0.116641	0.0631969	0.0534443
g__Actinomyces.1319	0.0106383	0	0.0106383
g__Anaerococcus.1320	0	0.0114943	-0.0114943
g__Porphyromonas.13203	0.0106383	0	0.0106383
g__Streptococcus.13206	0.037403	0.0237942	0.0136088
g__Capnocytophaga.1321	0.0106383	0	0.0106383
g__Streptococcus.13210	0.0344719	0.0370408	-0.00256895
g__Streptococcus.13212	0.102386	0.101372	0.00101322
g__Bacteroides.13215	0.0106383	0	0.0106383
g__Prevotella.13216	0.0212766	0	0.0212766
g__Finegoldia.13217	0.0106383	0	0.0106383
g__Veillonella.1322	0.0311594	0.0411822	-0.0100229
g__Porphyromonas.13221	0.0129621	0.00449171	0.00847043
g__Capnocytophaga.13223	0.0212766	0	0.0212766
g__Lautropia.13228	0.135403	0.0104444	0.124959
g__Prevotella.13230	0	0.0229885	-0.0229885
g__Leptotrichia.13234	0	0.0114943	-0.0114943
g__Streptococcus.13238	0.00808187	0.0171671	-0.0090852
o__Bacteroidales.1324	0.0898493	0.0186825	0.0711667
g__Streptococcus.13241	0.042842	0.0228325	0.0200096
g__Streptococcus.13242	0.0234733	0.0206151	0.00285825
g__Streptococcus.13244	0.0106383	0	0.0106383
g__Actinobacillus.13246	0	0.0114943	-0.0114943
g__Veillonella.13247	0.0226793	0.201746	-0.179067
g__Streptococcus.13249	0.0425532	0	0.0425532
g__Neisseria.1325	0.0318779	0.0230151	0.00886277
g__Porphyromonas.13251	0.0423893	0.00772186	0.0346675
g__Streptococcus.13253	0.026674	0.0590167	-0.0323427
p__SR1.13255	0.0810945	0.00351754	0.077577
g__Actinomyces.13258	0.0106383	0	0.0106383
g__Neisseria.13259	0.203935	0.0050085	0.198927
g__Capnocytophaga.13261	0.063989	0.0156271	0.048362
g__Prevotella.13264	0.031117	0.0190805	0.0120365
g__Streptococcus.13265	0.0792843	0.034845	0.0444393
g__Haemophilus.13266	0.160634	0.0115642	0.14907
g__Actinomyces.13270	0.0106383	0	0.0106383
g__Streptococcus.13277	0.0280142	0.00140484	0.0266094
g__Prevotella.13283	0.0319149	0	0.0319149
g__Veillonella.13285	0	0.0114943	-0.0114943
g__Pseudomonas.13287	0	0.0114943	-0.0114943
g__Streptococcus.1329	0.014697	0.0376218	-0.0229248
g__Porphyromonas.13294	0.0212766	0	0.0212766
g__Corynebacterium.13295	0.0106383	0	0.0106383
g__Prevotella.13297	0.0884905	0.0513143	0.0371762
g__Streptococcus.13299	0.0208097	0.0349872	-0.0141775
g__Prevotella.133	0.00509273	0.0607118	-0.055619
g__Streptococcus.13300	0.0050963	0.0262232	-0.0211269
g__Fusobacterium.13301	0.00733447	0.0354109	-0.0280764
g__Prevotella.13302	0.0106383	0	0.0106383
f__Comamonadaceae.13305	0.0106383	0	0.0106383
g__Neisseria.13313	0.00347234	0.0232276	-0.0197552
g__Actinomyces.13320	0	0.0114943	-0.0114943
g__Streptococcus.13323	0	0.0229885	-0.0229885
g__Corynebacterium.13324	0	0.0229885	-0.0229885
g__Treponema.13331	0	0.0114943	-0.0114943
g__Streptococcus.13336	0.0283574	0.0160993	0.0122581
g__Streptococcus.13343	0.0124452	0.0420725	-0.0296273
g__Streptococcus.13353	0	0.0229885	-0.0229885
g__Corynebacterium.1336	0.0106383	0	0.0106383
g__Selenomonas.13361	0.00742446	0.00347242	0.00395203
g__Streptococcus.13365	0.00415467	0.0599876	-0.0558329
g__Prevotella.13366	0.00277391	0.00849715	-0.00572323
g__Streptococcus.13367	0.0586996	0.02576	0.0329396
g__Granulicatella.13369	0.180467	0.253288	-0.072821
g__Campylobacter.13371	0	0.0229885	-0.0229885
g__Streptococcus.13375	0.0015171	0.0492754	-0.0477583
g__Campylobacter.13376	0.033602	0.0378464	-0.00424434
f__Lachnospiraceae.1338	0.0109516	0.0223115	-0.0113598
g__Prevotella.13382	0.0106383	0	0.0106383
g__Actinomyces.13385	0	0.0114943	-0.0114943
g__Streptococcus.13386	0.00129977	0.0302697	-0.02897
g__Kingella.13388	0.0140828	0.0128445	0.00123829
g__Campylobacter.13389	0	0.0114943	-0.0114943
g__Gemella.13391	0.0163866	0.0111851	0.00520149
g__Bacteroides.13397	0.0106383	0	0.0106383
g__Streptococcus.134	0.0515507	0.0318332	0.0197175
g__Gemella.1340	0.0623182	0.106957	-0.0446386
g__Lautropia.13405	0.0106383	0	0.0106383
g__Streptococcus.1341	0.176751	0.186684	-0.00993287
g__Porphyromonas.13410	0.0106383	0	0.0106383
g__Streptococcus.13416	0.00531909	0.0344829	-0.0291638
g__Haemophilus.13417	0.0180276	0.0397483	-0.0217207
g__Streptococcus.13418	0.0149966	0.0243727	-0.00937611
g__Corynebacterium.13420	0.0106383	0	0.0106383
g__Leptotrichia.13424	0.0124651	0.00952045	0.00294466
g__Selenomonas.13425	0.00387649	0.00730587	-0.00342938
g__Porphyromonas.13428	0.00839527	0.0169413	-0.00854606
g__Actinomyces.13434	0.00636926	0.00805339	-0.00168413
g__Abiotrophia.13439	0.00187677	0.0628822	-0.0610054
g__Streptococcus.1344	0.0245196	0.0194846	0.00503505
g__Prevotella.13442	0.00371174	0.00748387	-0.00377213
g__Campylobacter.13446	0.0692834	0.00240081	0.0668826
g__Bacteroides.13450	0	0.0229885	-0.0229885
p__Bacteroidetes.13452	0.00542137	0.00563668	-0.000215307
g__Haemophilus.13455	0.0905454	0.0300753	0.0604702
g__Capnocytophaga.13458	0.0106383	0	0.0106383
g__Actinomyces.1346	0.0106383	0	0.0106383
g__Rothia.13460	0	0.0114943	-0.0114943
g__Capnocytophaga.13461	0.0106651	0.0301616	-0.0194965
g__Oscillospira.13469	0.0106383	0	0.0106383
g__Veillonella.13471	0.0593259	0.030506	0.0288199
g__Leptotrichia.13477	0.0878527	0.0503114	0.0375413
g__Streptococcus.13479	0.0518056	0.0134926	0.038313
g__Porphyromonas.13480	0	0.0114943	-0.0114943
g__Bacteroides.13483	0.0106383	0	0.0106383
g__Fusobacterium.13486	0.0106383	0	0.0106383
g__Porphyromonas.13488	0.108604	0.139622	-0.0310175
p__SR1.13489	0.00374627	0.0148931	-0.0111468
f__Flavobacteriaceae.1349	0.0744982	0.0689376	0.00556054
g__Prevotella.13491	0.0106383	0	0.0106383
g__Prevotella.13492	0.0153798	0.0238207	-0.00844085
g__Porphyromonas.13495	0.114434	0.0379913	0.0764425
g__Prevotella.135	0.0433425	0.0240214	0.0193211
Root.13500	0.0212766	0	0.0212766
g__Streptococcus.13506	0.0106383	0	0.0106383
g__Prevotella.13513	0.0106383	0	0.0106383
g__Streptococcus.13514	0.000912648	0.0210163	-0.0201037
g__Actinomyces.13519	0.0106383	0	0.0106383
g__Streptococcus.1352	0.0106383	0	0.0106383
g__Bacteroides.13522	0.0106383	0	0.0106383
g__Fusobacterium.13529	0.0998952	0.0127669	0.0871282
f__Flavobacteriaceae.13530	0.00461729	0.00899985	-0.00438256
g__Actinomyces.13537	0.00438064	0.0135223	-0.00914164
g__Rothia.1354	0.00415989	0.00699966	-0.00283977
g__Veillonella.13546	0.0130901	0.0519935	-0.0389033
g__Prevotella.13549	0.0106383	0	0.0106383
g__Neisseria.13552	0.0531915	0	0.0531915
g__Fusobacterium.13557	0	0.0114943	-0.0114943
g__Streptococcus.13558	0.00738057	0.0375352	-0.0301547
g__Lachnospira.13561	0.0106383	0	0.0106383
g__Treponema.13566	0.010183	0.0313073	-0.0211243
o__Bacteroidales.13567	0.0227576	0.00329803	0.0194596
g__Haemophilus.13569	0.00308285	0.00816336	-0.00508051
g__Streptococcus.13570	0.0208302	0.0279721	-0.00714185
g__Porphyromonas.13571	0.0682597	0.0684889	-0.00022912
g__Veillonella.1358	0.027392	0.0508638	-0.0234717
g__Streptococcus.13580	0.00338301	0.0391952	-0.0358122
o__Bacteroidales.13587	0	0.0114943	-0.0114943
g__Corynebacterium.13589	0.0106383	0	0.0106383
g__Streptococcus.1359	0.0319149	0	0.0319149
g__Ruminococcus.13591	0.0106383	0	0.0106383
g__Bacteroides.13592	0.0106383	0	0.0106383
g__Prevotella.13596	0.00973175	0.00623687	0.00349488
g__Haemophilus.13598	0.089641	0.0183046	0.0713364
p__SR1.136	0.0531915	0	0.0531915
g__Streptococcus.13600	0.00626216	0.0831502	-0.0768881
g__Rothia.13601	0.0106383	0	0.0106383
g__Actinomyces.13606	0.00688955	0.0270389	-0.0201493
g__Actinomyces.13611	0	0.0114943	-0.0114943
g__Streptococcus.13612	0.0093654	0.0406064	-0.031241
g__Rothia.13617	0.00255453	0.0262026	-0.023648
o__Clostridiales.13620	0.0212766	0	0.0212766
g__Fusobacterium.13623	0	0.0114943	-0.0114943
g__Leptotrichia.13624	0.0130587	0.0088791	0.00417961
g__Fusobacterium.13630	0.0180529	0.0149773	0.00307562
f__Lachnospiraceae.13631	0	0.045977	-0.045977
g__Selenomonas.13635	0.0012167	0.0216739	-0.0204572
g__Streptococcus.13636	0.0106383	0	0.0106383
o__CW040.1364	0.0106383	0	0.0106383
g__Actinomyces.13642	0	0.0344828	-0.0344828
g__Actinomyces.13644	0.00470096	0.0588071	-0.0541062
g__Veillonella.1365	0.00802508	0.00282348	0.00520159
g__Corynebacterium.13650	0.0106383	0	0.0106383
g__Streptococcus.13656	0.0106383	0	0.0106383
g__Corynebacterium.13657	0	0.0114943	-0.0114943
g__Streptococcus.13663	0.0119623	0.00503185	0.00693047
g__Neisseria.13669	0.0091092	0.0197196	-0.0106104
g__Selenomonas.1367	0.00294489	0.0313009	-0.028356
g__Haemophilus.13679	0.0212766	0	0.0212766
g__Bacteroides.13684	0	0.0114943	-0.0114943
g__Actinomyces.13689	0.0106383	0	0.0106383
g__Simonsiella.137	0.0317965	4.26228e-05	0.0317539
g__Rothia.13710	0.00483979	0.00626506	-0.00142527
g__Streptococcus.13715	0	0.0114943	-0.0114943
g__Actinomyces.13723	0.0106383	0	0.0106383
g__Streptococcus.13729	0.0481406	0.0715975	-0.023457
g__Gemella.1373	0.0798654	0.143594	-0.0637283
g__Streptococcus.1374	0.026356	0.00600611	0.0203499
f__Streptococcaceae.13745	0.00584669	0.00517714	0.000669548
g__Actinomyces.13752	0	0.0114943	-0.0114943
g__Corynebacterium.13758	0.0106383	0	0.0106383
g__Capnocytophaga.1376	0.0328071	0.00526514	0.0275419
g__Streptococcus.13763	0.00584386	0.0333489	-0.027505
g__Prevotella.13772	0.00450273	0.0132585	-0.00875575
g__Corynebacterium.1378	0.00250609	0.0263596	-0.0238535
g__Streptococcus.13789	0.00840683	0.0139053	-0.00549844
g__Actinomyces.13790	0.0106383	0	0.0106383
g__Actinomyces.13791	0.0106383	0	0.0106383
g__Porphyromonas.13792	0.00428685	0.00686248	-0.00257563
g__Prevotella.138	0.0274601	0.116783	-0.0893234
g__Streptococcus.13800	0.0314138	0.000360918	0.0310529
g__Veillonella.13801	0	0.0114943	-0.0114943
g__Streptococcus.13807	0.0319149	0	0.0319149
g__Streptococcus.13808	0.0274533	0.027809	-0.000355715
g__Parabacteroides.13820	0.0106383	0	0.0106383
f__Ruminococcaceae.13823	0.0106383	0	0.0106383
g__Capnocytophaga.13828	0.0106383	0	0.0106383
g__Streptococcus.13829	0	0.0114943	-0.0114943
g__Gemella.1383	0.061875	0.00777505	0.0540999
f__Lachnospiraceae.13832	0.0035546	0.00765365	-0.00409905
g__Streptococcus.13833	0.0679463	0.0322589	0.0356874
g__Clostridium.13838	0.0106383	0	0.0106383
g__Capnocytophaga.13839	0	0.0114943	-0.0114943
g__Aggregatibacter.13842	0.0106383	0	0.0106383
g__Gemella.13844	0.136296	0.180812	-0.0445163
g__Veillonella.13849	0.0212766	0	0.0212766
g__Streptococcus.13853	0.00342018	0.00779888	-0.0043787
g__Haemophilus.13855	0.17508	0.0695973	0.105483
g__Corynebacterium.1386	0.0106383	0	0.0106383
g__Streptococcus.13869	0	0.0114943	-0.0114943
g__Moryella.13871	0.028639	0.00751685	0.0211222
g__Porphyromonas.1388	0.00155706	0.0426123	-0.0410553
g__Prevotella.13880	0.0278174	0.0288024	-0.000984945
g__Tannerella.13882	0.0223981	0.0034275	0.0189706
g__Neisseria.13888	0.0272244	0.0016893	0.0255351
g__Actinomyces.13889	0.00954956	0.0316765	-0.0221269
g__Campylobacter.1389	0.000762571	0.0426813	-0.0419187
g__Streptococcus.13891	0.00891213	0.0414226	-0.0325105
g__Streptococcus.13894	0	0.0229885	-0.0229885
g__Streptococcus.13897	0.0828299	0.147521	-0.0646914
g__Streptococcus.13899	0.0106383	0	0.0106383
g__Prevotella.139	0.0266113	0.00573027	0.0208811
g__Campylobacter.13903	0.00829895	0.0210327	-0.0127338
g__Prevotella.13905	0	0.0114943	-0.0114943
g__Prevotella.1391	0.0106383	0	0.0106383
g__Haemophilus.13910	0.0870359	0.105243	-0.0182074
g__Prevotella.13911	0.00264296	0.00863864	-0.00599568
f__Flavobacteriaceae.13916	0.169882	0.079823	0.0900591
g__Streptococcus.13918	0.000289583	0.0670882	-0.0667986
g__Selenomonas.1392	0.0194279	0.0145921	0.00483576
g__Fusobacterium.13920	0.0106383	0	0.0106383
g__Capnocytophaga.13921	0	0.0114943	-0.0114943
g__Prevotella.13926	0	0.0344828	-0.0344828
g__Actinomyces.13927	0.00123808	0.0203131	-0.019075
g__Actinomyces.13929	0.0212766	0	0.0212766
g__Actinomyces.13933	0.000819624	0.0106087	-0.00978906
g__Parabacteroides.13936	0.0106383	0	0.0106383
g__Streptococcus.13939	0.00246216	0.026502	-0.0240398
g__Haemophilus.13940	0	0.0229885	-0.0229885
g__Streptococcus.13942	0	0.0229885	-0.0229885
g__Rothia.13943	0.0130808	0.0606732	-0.0475923
g__Stenotrophomonas.13944	0.0106383	0	0.0106383
g__Capnocytophaga.13948	0.0116258	0.0104273	0.00119849
g__Streptococcus.13952	0.00602667	0.00498268	0.00104399
g__Prevotella.13959	0.00440809	0.00673148	-0.00232339
g__Neisseria.1396	0.0218686	0.0270745	-0.0052058
g__Neisseria.13962	0.0770867	0.00108311	0.0760036
g__Rothia.13966	0.0106383	0	0.0106383
g__Capnocytophaga.13968	0.0106383	0	0.0106383
g__Streptococcus.13974	0.00701092	0.00783847	-0.000827552
g__Lautropia.1398	0.141814	0.00219864	0.139615
o__CW040.13980	0.00625137	0.0369712	-0.0307198
g__Gemella.13982	0.0754281	0.0133782	0.0620499
g__Streptococcus.13986	0.0146276	0.00359198	0.0110356
g__Prevotella.13990	0.0106383	0	0.0106383
g__Streptococcus.13997	0.0667841	0.017114	0.04967
f__Streptococcaceae.13999	0.0266022	0.00191339	0.0246888
g__Bacteroides.14	0.0106383	0	0.0106383
g__Prevotella.140	0.00237694	0.00892607	-0.00654913
g__Streptococcus.14000	0.0106383	0	0.0106383
g__Streptococcus.14012	0.000153649	0.0566412	-0.0564876
g__Bacteroides.14013	0.0106383	0	0.0106383
g__Corynebacterium.14015	0	0.0114943	-0.0114943
f__Flavobacteriaceae.14016	0.000742671	0.0748428	-0.0741001
g__Streptococcus.14017	0.0106383	0	0.0106383
g__Actinomyces.14032	0	0.0229885	-0.0229885
g__Actinomyces.14040	0.0212766	0	0.0212766
g__Veillonella.14053	0.0179936	0.015212	0.00278167
g__Streptococcus.14055	0.0212766	0	0.0212766
f__Lachnospiraceae.14057	0	0.0114943	-0.0114943
g__Campylobacter.14058	0.0262409	0.0232952	0.00294564
g__Bacteroides.14061	0.0106383	0	0.0106383
g__Actinomyces.1407	0	0.0114943	-0.0114943
g__Prevotella.14075	0.00477959	0.0063301	-0.00155051
g__Actinomyces.14078	0.0199036	0.0129777	0.00692589
g__Capnocytophaga.14079	0.00191191	0.0108057	-0.00889377
g__Simonsiella.1408	0.0106383	0	0.0106383
g__Actinomyces.14081	0.0106383	0	0.0106383
g__Prevotella.14082	0.00706294	0.0153573	-0.00829433
g__Actinomyces.14087	0.0225482	0.0264871	-0.00393883
g__Actinomyces.1409	0.0106383	0	0.0106383
g__Actinomyces.14091	0.0106383	0	0.0106383
g__Streptococcus.14092	0.0674276	0.0530117	0.0144159
g__Streptococcus.141	0.0435898	0.100978	-0.0573881
g__Capnocytophaga.1411	0.0214277	0.0171189	0.00430874
g__Bacteroides.14116	0	0.0114943	-0.0114943
g__Selenomonas.14122	0	0.0114943	-0.0114943
f__Flavobacteriaceae.14126	0.0279848	0.0118054	0.0161793
g__Prevotella.14129	0.0132393	0.00434198	0.00889734
g__Campylobacter.14132	0.00106333	0.0109198	-0.00985648
g__Streptococcus.14133	0.00435337	0.0271625	-0.0228091
g__Atopobium.14139	0	0.0114943	-0.0114943
g__Streptococcus.14145	0.0162695	0.00270498	0.0135645
f__ClostridialesFamilyXI.IncertaeSedis.14146	0	0.0229885	-0.0229885
g__Actinomyces.14149	0	0.0114943	-0.0114943
g__Actinomyces.14157	0.00303434	0.00821577	-0.00518142
g__Actinomyces.14158	0.0106383	0	0.0106383
o__Actinomycetales.1416	0.0106383	0	0.0106383
g__Lautropia.14161	0.0212766	0	0.0212766
g__Actinomyces.14164	0	0.0114943	-0.0114943
g__Prevotella.14171	0.180097	0.159064	0.0210338
g__Streptococcus.14173	0.00568056	0.00535663	0.000323927
g__Atopobium.14174	0.000727089	0.0107087	-0.00998157
g__Haemophilus.14182	0	0.0114943	-0.0114943
g__Gemella.1419	0.139766	0.193816	-0.0540491
p__SR1.142	0.0425532	0	0.0425532
g__Streptococcus.14210	0.0258223	0.0300342	-0.00421184
g__Streptococcus.14212	0.0352289	0.00197841	0.0332505
g__Rothia.14218	0.0744681	0	0.0744681
g__Actinomyces.14229	0.00343803	0.00777959	-0.00434156
g__Propionibacterium.14232	0.00465056	0.00646951	-0.00181895
g__Neisseria.14235	0.0310225	0.00311461	0.0279079
g__Gemella.14237	0.0319149	0	0.0319149
g__Prevotella.14238	0	0.0114943	-0.0114943
p__Firmicutes.1424	0	0.0114943	-0.0114943
g__Prevotella.14244	0.0106383	0	0.0106383
g__Prevotella.14245	0	0.0229885	-0.0229885
p__SR1.14246	0.0425532	0	0.0425532
g__Veillonella.1425	0.0143075	0.00634137	0.00796609
g__Haemophilus.14252	0.00240229	0.00889867	-0.00649638
g__Granulicatella.14255	0.126224	0.137475	-0.0112507
g__Granulicatella.14266	0.0577146	0.0228277	0.0348869
g__Prevotella.14267	0.0182205	0.00986413	0.00835642
g__Streptococcus.14269	0.0212766	0	0.0212766
g__Haemophilus.1427	0.0491382	0.00529121	0.043847
g__Haemophilus.14272	0	0.0229885	-0.0229885
g__Streptococcus.14276	0.0385602	0.0110849	0.0274754
g__Prevotella.14280	0.0106383	0	0.0106383
g__Neisseria.14281	0.0470489	0.0060437	0.0410052
g__Prevotella.14291	0.0106383	0	0.0106383
g__Streptococcus.14294	0.0148689	0.00692322	0.00794571
g__Streptococcus.14298	0.0545998	0.0395159	0.0150839
g__Porphyromonas.14299	0.00313585	0.00810609	-0.00497024
g__Streptococcus.143	0.0128266	0.0523352	-0.0395086
g__Gemella.1430	0.00529804	0.0776888	-0.0723908
g__Streptococcus.14302	0	0.0114943	-0.0114943
f__Pasteurellaceae.14305	0.0203283	0.00834591	0.0119824
g__Corynebacterium.14312	0.0106383	0	0.0106383
g__Neisseria.14314	0.0421311	0.0348248	0.00730635
g__Propionibacterium.14316	0	0.0114943	-0.0114943
g__Actinomyces.14317	0.0106383	0	0.0106383
g__Streptococcus.14318	0.00574089	0.05875	-0.0530091
g__Streptococcus.1432	0.0270319	0.0169586	0.0100733
f__Lachnospiraceae.14321	0.0401826	0.0485383	-0.00835567
g__Granulicatella.14328	0.0310954	0.0669463	-0.0358509
g__Prevotella.14337	0.0713927	0.00877044	0.0626223
g__Haemophilus.14339	0.0226618	0.0719673	-0.0493055
g__Fusobacterium.14340	0	0.0114943	-0.0114943
g__Streptococcus.14342	0	0.0114943	-0.0114943
g__Actinomyces.14344	0	0.0114943	-0.0114943
g__Gemella.14346	0.176709	0.11799	0.0587185
g__Actinobacillus.14350	0.00923206	0.0450027	-0.0357706
g__Prevotella.14369	0	0.0114943	-0.0114943
g__Oscillospira.14372	0	0.0114943	-0.0114943
g__Streptococcus.14380	0.0638298	0	0.0638298
g__Actinomyces.14383	0.00430158	0.00684657	-0.00254499
g__Streptococcus.14386	0.00913089	0.0328074	-0.0236765
g__Streptococcus.14394	0.0212766	0	0.0212766
g__Streptococcus.14397	0.0160975	0.00559576	0.0105018
g__Alistipes.144	0.00795491	0.00579858	0.00215633
g__Actinobacillus.14400	0.00649012	0.0239643	-0.0174742
g__Tannerella.14408	0	0.0114943	-0.0114943
g__Actinomyces.14409	0.0212766	0	0.0212766
g__Bergeyella.1441	0.0221261	0.00352547	0.0186006
g__Veillonella.14412	0	0.0229885	-0.0229885
g__Haemophilus.14413	0.0726303	0.358513	-0.285883
g__Streptococcus.14417	0.0105048	0.0432838	-0.032779
g__Propionibacterium.14423	0.0106383	0	0.0106383
g__Veillonella.14432	0	0.0114943	-0.0114943
g__Prevotella.14436	0	0.0114943	-0.0114943
g__Veillonella.1444	0.0324683	0.00447812	0.0279902
g__Granulicatella.14447	0.0372537	0.00143148	0.0358222
g__Streptococcus.14451	0.0158016	0.00295776	0.0128438
g__Streptococcus.14457	0.0106383	0	0.0106383
g__Actinomyces.14463	0	0.0114943	-0.0114943
g__Oribacterium.14468	0.00101565	0.0207938	-0.0197781
g__Prevotella.1447	0.0425532	0	0.0425532
g__Capnocytophaga.14470	0.00397226	0.0216071	-0.0176349
g__Streptococcus.14477	0	0.0114943	-0.0114943
g__Prevotella.14488	0.0106383	0	0.0106383
g__Streptococcus.1449	0.00405018	0.0142364	-0.0101862
f__Neisseriaceae.14495	0.0638298	0	0.0638298
g__Actinomyces.14496	0	0.0114943	-0.0114943
g__Corynebacterium.145	0	0.0114943	-0.0114943
g__Oribacterium.1450	0	0.0114943	-0.0114943
g__Haemophilus.14500	0.0760068	0.0675405	0.00846627
f__Actinomycetaceae.14504	0	0.0114943	-0.0114943
g__Streptococcus.14505	0.0425532	0	0.0425532
g__Granulicatella.14507	0.0106383	0	0.0106383
g__Porphyromonas.14509	0.0169018	0.0216281	-0.0047263
g__Streptococcus.14519	0.0322121	0.0521781	-0.019966
g__Haemophilus.1452	0.0829523	0.0167319	0.0662204
g__Streptococcus.14524	0.064189	0.0467044	0.0174846
g__Actinomyces.14525	0	0.0114943	-0.0114943
g__Neisseria.14527	0.0106383	0	0.0106383
g__Porphyromonas.14534	0.0465533	0.00143446	0.0451188
g__Prevotella.1454	0.0212766	0	0.0212766
g__Fusobacterium.14541	0.0487705	0.0108473	0.0379232
g__Rothia.14547	0.0106383	0	0.0106383
g__Actinomyces.14548	0.00305791	0.00819031	-0.0051324
g__Veillonella.14561	0.0373139	0.11194	-0.0746256
g__Streptococcus.14563	0	0.0114943	-0.0114943
g__Prevotella.14567	0	0.0114943	-0.0114943
g__Rothia.14570	0.0106383	0	0.0106383
g__Streptococcus.14574	0.0114418	0.0294938	-0.0180521
g__Selenomonas.14577	0.0383566	0.00113357	0.037223
g__Streptococcus.14579	0.00246633	0.00882948	-0.00636315
g__Actinomyces.1458	0	0.0114943	-0.0114943
g__Streptococcus.14581	0.00349552	0.015435	-0.0119395
g__Capnocytophaga.14582	0.0235313	0.00513811	0.0183932
g__Fusobacterium.14588	0.175413	0.0320989	0.143315
g__Streptococcus.14589	0.00747706	0.00745492	2.21337e-05
g__Porphyromonas.14590	0.0106383	0	0.0106383
g__Neisseria.14598	0.0319149	0	0.0319149
o__EW055.146	0.0472869	0.00382782	0.043459
g__Capnocytophaga.14608	0.0188057	0.00944264	0.00936307
g__Haemophilus.14610	0.100585	0.152258	-0.0516724
g__Capnocytophaga.14612	0.0212766	0	0.0212766
g__Capnocytophaga.14613	0.015029	0.0709875	-0.0559584
g__Streptococcus.14615	0.00346677	0.0577284	-0.0542616
g__Capnocytophaga.14616	0.0473638	0.0510142	-0.00365039
g__Campylobacter.14618	0.018624	0.0239338	-0.00530975
g__Actinomyces.14620	0.0106383	0	0.0106383
g__Propionibacterium.14621	0.00524809	0.0058239	-0.000575809
g__Campylobacter.14622	0.00872699	0.00677967	0.00194732
o__Burkholderiales.14628	0.0106383	0	0.0106383
g__Capnocytophaga.1463	0.0168894	0.0483471	-0.0314577
f__Lachnospiraceae.14635	0.0212967	0.0344611	-0.0131644
g__Granulicatella.14642	0.126448	0.171988	-0.0455397
g__Leptotrichia.14643	0.000659661	0.0107815	-0.0101219
g__Actinomyces.14652	0.0106383	0	0.0106383
g__Porphyromonas.14656	0.0106383	0	0.0106383
g__Capnocytophaga.14657	0.00895919	0.0199627	-0.0110035
g__Haemophilus.14664	0.00390495	0.0302636	-0.0263587
g__Streptococcus.1467	0.0239709	0.0358882	-0.0119173
g__Veillonella.14670	0	0.0114943	-0.0114943
g__Streptococcus.14676	0	0.0344828	-0.0344828
g__Streptococcus.14679	0.0243368	0.00272929	0.0216075
g__Capnocytophaga.1468	0.0129244	0.00451208	0.00841236
f__Pasteurellaceae.14680	0	0.045977	-0.045977
g__Streptococcus.14683	0.0767967	0.0562266	0.0205701
g__Corynebacterium.14687	0.0106383	0	0.0106383
g__Prevotella.14696	0.0106383	0	0.0106383
g__Veillonella.14699	0	0.0114943	-0.0114943
g__Porphyromonas.14703	0.0304882	0.000513839	0.0299743
g__Corynebacterium.14706	0	0.0114943	-0.0114943
f__ClostridialesFamilyXI.IncertaeSedis.14708	0	0.0114943	-0.0114943
g__Granulicatella.1471	0.038846	0.0478152	-0.00896917
g__Actinomyces.14714	0.0392921	0.0705829	-0.0312908
g__Gemella.1472	0.0367914	0.0945656	-0.0577742
o__Actinomycetales.14723	0.0531915	0	0.0531915
g__Neisseria.14726	0.0125676	0.00470485	0.00786275
g__Streptococcus.14731	0.0213636	0.0171709	0.00419276
g__Selenomonas.14737	0	0.0114943	-0.0114943
g__Streptococcus.14740	0.0103856	0.12025	-0.109865
g__Streptococcus.14742	0.034408	0.0202948	0.0141133
g__Actinomyces.14744	0.0176816	0.0102523	0.00742931
g__Bacteroides.14746	0.0106383	0	0.0106383
g__Streptococcus.14747	0.0285484	0.00756582	0.0209826
g__Corynebacterium.14748	0.0106383	0	0.0106383
g__Actinomyces.1475	0.0106383	0	0.0106383
g__Neisseria.14751	0.0106383	0	0.0106383
p__SR1.14753	0.0301319	0.00128429	0.0288476
g__Prevotella.14754	0.00146523	0.0396445	-0.0381793
g__Prevotella.14756	0.0106383	0	0.0106383
g__Veillonella.14758	0.0106383	0	0.0106383
g__Leptotrichia.14764	0.000370569	0.0110939	-0.0107233
g__Haemophilus.1477	0.0212766	0	0.0212766
c__Bacilli.14772	0.0104715	0.0116745	-0.00120297
o__Bacteroidales.14774	0.0396285	0.00871616	0.0309124
g__Actinomyces.14777	0.00146073	0.009916	-0.00845527
g__Actinomyces.1478	0.0106383	0	0.0106383
g__Streptococcus.14781	0	0.0229885	-0.0229885
g__Oribacterium.14782	0	0.0114943	-0.0114943
f__Flavobacteriaceae.14785	0.0844664	0.029853	0.0546134
g__Rothia.14788	0	0.0229885	-0.0229885
g__Campylobacter.14789	0.0153618	0.00319538	0.0121664
g__Gemella.1479	0.0135781	0.039133	-0.0255548
g__Streptococcus.14790	0.0810991	0.0950982	-0.0139991
g__Prevotella.14792	0.167425	0.0244943	0.142931
o__EW055.14794	0.0051675	0.0192663	-0.0140988
g__Fusobacterium.14798	0.0203748	0.00831243	0.0120623
g__Porphyromonas.148	0.022571	0.0720936	-0.0495226
g__Neisseria.1480	0.0513945	0.0106843	0.0407102
g__Oribacterium.14801	0.00642466	0.00455267	0.00187199
c__TM7.3.14802	0.00385492	0.00732916	-0.00347424
g__Leptotrichia.14805	0	0.0114943	-0.0114943
g__Corynebacterium.14806	0	0.0114943	-0.0114943
g__Neisseria.14810	0.00698905	0.0231557	-0.0161666
g__Streptococcus.14811	0.0176699	0.0460556	-0.0283856
f__Pasteurellaceae.14816	0.0125943	0.0350909	-0.0224966
g__Prevotella.14817	0.0319149	0	0.0319149
g__Haemophilus.1482	0.0836578	0.0302274	0.0534303
g__Streptococcus.14828	0.0319149	0	0.0319149
g__Campylobacter.14832	0.0212766	0	0.0212766
g__Leptotrichia.14841	0.00456384	0.00656321	-0.00199937
g__Leptotrichia.1485	0.00147111	0.0320985	-0.0306274
g__Prevotella.14854	0.0633029	0.0925233	-0.0292204
g__Streptococcus.14861	0.0570586	0.0113642	0.0456945
g__Streptococcus.14866	0.0138817	0.00798989	0.0058918
o__EW055.14867	0	0.0114943	-0.0114943
g__Actinomyces.1487	0.0111982	0.00544466	0.00575351
g__Streptococcus.14880	0.129177	0.201797	-0.0726199
g__Streptococcus.14881	0.0306303	0.0128822	0.0177481
g__Haemophilus.14883	0.0926039	0.00446633	0.0881375
g__Kingella.14887	0.00270766	0.00856874	-0.00586108
f__Sphingomonadaceae.1489	0.0106383	0	0.0106383
g__Porphyromonas.14890	0.0531915	0	0.0531915
g__Streptococcus.14894	0.0294746	0.00353272	0.0259419
g__Streptococcus.14897	0.0350499	0.00202676	0.0330231
g__Streptococcus.14899	0	0.0574713	-0.0574713
g__Prevotella.149	0.0100162	0.0394345	-0.0294183
g__Streptococcus.14900	0	0.0114943	-0.0114943
g__Cardiobacterium.14904	0	0.0114943	-0.0114943
g__Neisseria.14910	0	0.0114943	-0.0114943
g__Actinobacillus.14912	0.0577904	0.0639966	-0.00620616
g__Streptococcus.14915	0.0190034	0.0517143	-0.0327109
g__Actinomyces.14919	0.00984021	0.0318011	-0.0219609
g__Veillonella.14922	0	0.0344828	-0.0344828
g__Haemophilus.1493	0.0747903	0.0490345	0.0257558
g__Streptococcus.14931	0.0212766	0	0.0212766
g__Veillonella.14932	0.0290126	0.00731504	0.0216975
g__Selenomonas.14935	0.0319149	0	0.0319149
o__Actinomycetales.14939	0.0106383	0	0.0106383
g__Streptococcus.14942	0.0276021	0.0276484	-4.63087e-05
g__Campylobacter.14943	0.027047	0.00175318	0.0252938
g__Veillonella.14946	0	0.0229885	-0.0229885
f__Streptococcaceae.14948	0.0260946	0.0522656	-0.026171
g__Prevotella.1495	0.0319149	0	0.0319149
g__Actinomyces.14956	0	0.0114943	-0.0114943
g__Leptotrichia.14957	0.0106383	0	0.0106383
g__Streptococcus.1496	0.0212766	0	0.0212766
g__Veillonella.14961	0.0703618	0.0504137	0.019948
g__Haemophilus.14963	0.0157462	0.00597532	0.00977092
o__Clostridiales.14965	0.00527293	0.00579707	-0.000524137
f__Alcaligenaceae.14966	0.0106383	0	0.0106383
g__Haemophilus.14976	0.22537	0.0675494	0.157821
g__Streptococcus.14979	0.0254638	0.0359503	-0.0104865
g__Streptococcus.14983	0.01291	0.00451989	0.0083901
g__Capnocytophaga.14987	0.0106383	0	0.0106383
f__Lachnospiraceae.1499	0.00313899	0.0162054	-0.0130664
g__Actinomyces.14996	0.0512056	0.0143624	0.0368432
g__Gemella.14997	0	0.0114943	-0.0114943
g__Streptococcus.14999	0	0.0229885	-0.0229885
g__Haemophilus.15	0.411604	0.262574	0.149031
o__Streptophyta.150	0.0106383	0	0.0106383
g__Capnocytophaga.1500	0.0212766	0	0.0212766
f__Flavobacteriaceae.15002	0.0589651	0.0307399	0.0282252
g__Prevotella.15003	0.0136988	0.0196818	-0.00598304
g__Treponema.15007	0.0212766	0	0.0212766
g__Actinomyces.1501	0.0106383	0	0.0106383
g__Actinomyces.15013	0.00298096	0.0165469	-0.0135659
g__Streptococcus.15016	0.0377267	0.0383939	-0.000667226
g__Moryella.1502	0.00597778	0.0050355	0.000942285
g__Corynebacterium.15023	0.0212766	0	0.0212766
g__Prevotella.15025	0	0.0574713	-0.0574713
g__Haemophilus.15027	0.00176545	0.0287603	-0.0269948
g__Streptococcus.15031	0	0.045977	-0.045977
g__Gemella.15033	0.176703	0.205516	-0.0288126
g__Streptococcus.15034	0.19346	0.159264	0.0341961
g__Actinomyces.15039	0.00837111	0.0139439	-0.00557274
g__Streptococcus.15042	0.054031	0.0209848	0.0330461
g__Rothia.15052	0.0647822	0.00299006	0.0617922
g__Prevotella.15058	0.0106383	0	0.0106383
g__Prevotella.15062	0.02808	0.00138115	0.0266989
g__Streptococcus.15063	0.113236	0.0601634	0.0530724
g__Veillonella.15066	0.0319149	0	0.0319149
g__Haemophilus.15073	0.157666	0.181473	-0.0238075
g__Neisseria.15081	0	0.0229885	-0.0229885
g__Prevotella.15084	0.0212766	0	0.0212766
g__Haemophilus.15085	0.0693452	0.0280975	0.0412478
g__Campylobacter.15086	0.0312801	0.000228621	0.0310515
g__Actinomyces.15087	0.00955881	0.0241548	-0.014596
g__Campylobacter.15091	0.0387879	0.00203413	0.0367538
g__Actinomyces.15096	0.0116945	0.0155296	-0.00383518
g__Prevotella.151	0.0281399	0.00135959	0.0267803
g__Actinobacillus.15104	0.00901279	0.05728	-0.0482672
g__Aggregatibacter.15105	0.0425532	0	0.0425532
c__TM7.3.15109	0	0.0114943	-0.0114943
g__Haemophilus.15113	0.021426	0.111807	-0.0903808
g__Campylobacter.15115	0	0.0114943	-0.0114943
g__Corynebacterium.15122	0.0106383	0	0.0106383
g__Actinomyces.15126	0.0106383	0	0.0106383
g__Actinobacillus.15127	0.0435668	0.00623944	0.0373274
g__Bacteroides.15133	0.0106383	0	0.0106383
g__Veillonella.15136	0.0119916	0.00501601	0.00697562
g__Streptococcus.15137	0.00242039	0.00887912	-0.00645873
f__Streptococcaceae.15138	0.00887614	0.0414874	-0.0326113
g__Actinomyces.15148	0.0106383	0	0.0106383
g__Haemophilus.15156	0.1461	0.15581	-0.00970997
g__Oribacterium.1516	0.0259226	0.0117852	0.0141374
g__Actinomyces.15161	0.0106383	0	0.0106383
g__Streptococcus.15169	0	0.0114943	-0.0114943
g__Haemophilus.1517	0.0519507	0.00213915	0.0498115
g__Porphyromonas.15171	0.0426883	0.00453931	0.038149
g__Prevotella.15177	0.0937028	0.0229042	0.0707986
g__Streptococcus.1518	0.0639705	0.074548	-0.0105775
g__Streptococcus.15180	0	0.0114943	-0.0114943
g__Streptococcus.15181	0.0245955	0.0850505	-0.060455
g__Haemophilus.15183	0.193881	0.0857198	0.108161
g__Fusobacterium.1519	0.0212766	0	0.0212766
g__Leptotrichia.15192	0	0.0114943	-0.0114943
g__Streptococcus.15193	0.0212766	0	0.0212766
g__Gemella.15196	0.143907	0.183031	-0.039124
g__Bacteroides.152	0.0106383	0	0.0106383
g__Actinomyces.1520	0.00105225	0.0103573	-0.00930508
g__Actinomyces.15205	0	0.0114943	-0.0114943
g__Gemella.1521	0.0282294	0.00132735	0.026902
g__Streptococcus.15212	0.0293943	0.034786	-0.00539163
g__Prevotella.15213	0	0.0114943	-0.0114943
g__Haemophilus.15216	0.0440256	0.0310447	0.0129809
g__Leptotrichia.15220	0.00126713	0.0202503	-0.0189832
g__Eubacterium.15234	0.004026	0.00714433	-0.00311833
g__Capnocytophaga.15236	0.0212766	0	0.0212766
g__Capnocytophaga.15238	0.155279	0.0595865	0.0956923
g__Fusobacterium.15241	0.00278219	0.0734457	-0.0706635
f__Neisseriaceae.15245	0.0319149	0	0.0319149
g__Streptococcus.15247	0.0194035	0.0880015	-0.068598
g__Corynebacterium.1525	0.0106383	0	0.0106383
g__Streptococcus.15256	0.245261	0.255928	-0.0106673
g__Prevotella.15258	0.0180636	0.0741728	-0.0561091
g__Streptococcus.1526	0.0193917	0.00101825	0.0183735
g__Actinomyces.15272	0.0106383	0	0.0106383
g__Granulicatella.15273	0.0212766	0	0.0212766
g__Actinomyces.15281	0.00457061	0.00655589	-0.00198528
g__Streptococcus.15285	0.0142143	0.0804113	-0.0661971
g__Granulicatella.15288	0.017628	0.00197108	0.0156569
g__Actinomyces.15291	0.0228544	0.00326316	0.0195913
g__Leptotrichia.15295	0	0.0114943	-0.0114943
g__Granulicatella.15296	0.0106383	0	0.0106383
o__EW055.153	0.000142127	0.0457723	-0.0456301
g__Actinomyces.1530	0.0678972	0.0813051	-0.0134079
g__Prevotella.15312	0.0106383	0	0.0106383
g__Rothia.15314	0.010865	0.0112493	-0.000384228
g__Oribacterium.15316	0.0106383	0	0.0106383
g__Porphyromonas.15320	0.0106383	0	0.0106383
g__Oribacterium.15326	0.141087	0.0039336	0.137154
g__Streptococcus.15330	0.00576791	0.033513	-0.0277451
g__Ruminococcus.15337	0.0106383	0	0.0106383
g__Prevotella.15339	0.0106383	0	0.0106383
g__Prevotella.1534	0.027708	0.00151512	0.0261929
g__Streptococcus.15348	0.0101895	0.0234734	-0.013284
g__Selenomonas.1535	0.00257286	0.00871438	-0.00614151
g__Streptococcus.15355	0.0206449	0.0747691	-0.0541242
g__Neisseria.15358	0.0176453	0.0102785	0.00736686
g__Prevotella.15360	0.0106383	0	0.0106383
g__Campylobacter.15363	0.0082047	0.0141237	-0.00591897
g__Actinomyces.15368	0	0.0114943	-0.0114943
g__Fusobacterium.1537	0.010234	0.0178966	-0.00766258
g__Capnocytophaga.15378	0.0106383	0	0.0106383
g__Leptotrichia.15379	0.0128128	0.0401666	-0.0273537
g__Rothia.15386	0.0106383	0	0.0106383
g__Campylobacter.15388	0.0765728	0.0321984	0.0443744
g__Moryella.15396	0.00474853	0.00636366	-0.00161513
f__Flavobacteriaceae.15398	0.0123929	0.0140618	-0.00166884
g__Alistipes.154	0.0106383	0	0.0106383
g__Prevotella.1541	0.0328548	0.0564558	-0.023601
g__Actinomyces.15412	0.0148149	0.0374626	-0.0226477
g__Actinomyces.15413	0	0.0229885	-0.0229885
g__Porphyromonas.15415	0.0449298	0.0136138	0.0313159
g__Streptococcus.15416	0.029471	0.000880185	0.0285908
g__Streptococcus.15418	0.0232066	0.00627265	0.0169339
o__EW055.1542	0.000218464	0.0225164	-0.022298
g__Atopobium.15420	0.0826506	0.0202561	0.0623945
g__Veillonella.15427	0.160622	0.288819	-0.128197
g__Actinomyces.1543	0.000942678	0.0104757	-0.00953305
g__Streptococcus.15430	0	0.0229885	-0.0229885
o__EW055.15432	0.00339648	0.00782449	-0.00442801
g__Lautropia.15434	0.0228856	0.00325192	0.0196337
g__Streptococcus.15440	0.00138772	0.0199897	-0.018602
g__Streptococcus.15446	0.00162787	0.0389416	-0.0373137
f__Flavobacteriaceae.15447	0	0.0114943	-0.0114943
g__Streptococcus.15456	0	0.0114943	-0.0114943
g__Prevotella.15463	0	0.0114943	-0.0114943
f__Flavobacteriaceae.15464	0.00106848	0.0413592	-0.0402907
g__Neisseria.15472	0.0106383	0	0.0106383
g__Actinobacillus.15478	0.0149045	0.00746832	0.00743621
g__Lautropia.15479	0.0741504	0.0129621	0.0611884
g__Leptotrichia.1548	0.0212766	0	0.0212766
g__Streptococcus.15480	0.0252875	0.00932746	0.01596
o__CW040.1549	0	0.0114943	-0.0114943
g__Gemella.15494	0.120083	0.0579326	0.0621508
o__EW055.15499	0	0.0114943	-0.0114943
g__Prevotella.15500	0.0106383	0	0.0106383
f__Pasteurellaceae.15502	0.0633826	0.00586793	0.0575146
g__Porphyromonas.15503	0.0212766	0	0.0212766
g__Streptococcus.15505	0.0215413	0.0170269	0.00451434
g__Streptococcus.15507	0.019591	0.000910585	0.0186805
g__Streptococcus.15509	0.0378406	0.125239	-0.087398
g__Selenomonas.1551	0.00490905	0.0123804	-0.0074714
g__Propionibacterium.15510	0.0106383	0	0.0106383
g__Granulicatella.15519	0.178739	0.151707	0.0270322
g__Streptococcus.15525	0.0041049	0.00705908	-0.00295418
g__Rothia.15526	0.0531915	0	0.0531915
g__Campylobacter.1553	0	0.0114943	-0.0114943
g__Gemella.15530	0.0174419	0.00207163	0.0153703
g__Selenomonas.15538	0.00932793	0.0129101	-0.00358212
g__Haemophilus.15543	0.0106383	0	0.0106383
g__Prevotella.15546	0.252366	0.1666	0.0857659
g__Streptococcus.15548	0.0250225	0.0419297	-0.0169072
g__Haemophilus.1555	0.0123659	0.0211218	-0.0087559
g__Veillonella.15556	0.0106383	0	0.0106383
g__Leptotrichia.15559	0	0.0114943	-0.0114943
g__Rothia.1556	0.0319149	0	0.0319149
g__Corynebacterium.15560	0.0106383	0	0.0106383
g__Veillonella.15568	0	0.0114943	-0.0114943
g__Actinomyces.1557	0.00471787	0.00639679	-0.00167892
g__Corynebacterium.15575	0.0106383	0	0.0106383
g__Streptococcus.15577	0.0129159	0.00451671	0.00839916
g__Actinomyces.15579	0.0242835	0.0049349	0.0193486
g__Prevotella.1558	0.0257895	0.00441216	0.0213773
g__Streptococcus.15584	0	0.0114943	-0.0114943
g__Haemophilus.15586	0.0026486	0.0201268	-0.0174782
g__Haemophilus.1559	0.00515416	0.0633967	-0.0582425
g__Lautropia.15594	0.0106383	0	0.0106383
g__Streptococcus.15597	0.00872671	0.00619619	0.00253051
g__Prevotella.15598	0	0.0114943	-0.0114943
g__Haemophilus.156	0.240731	0.0334966	0.207234
g__Actinobacillus.15601	0.0741272	0.0986262	-0.0244991
g__Streptococcus.15604	0.0265676	0.14231	-0.115742
g__Neisseria.15606	0	0.0229885	-0.0229885
g__Streptococcus.15609	0.0257363	0.0136275	0.0121089
o__Actinomycetales.15613	0.0106383	0	0.0106383
g__Pseudomonas.15618	0.0106383	0	0.0106383
g__Treponema.1562	0.00178474	0.00956592	-0.00778118
g__Actinomyces.15625	0.0106383	0	0.0106383
g__Rothia.15627	0.0319149	0	0.0319149
g__Oscillospira.15629	0.0106383	0	0.0106383
g__Prevotella.15630	0.0106383	0	0.0106383
f__Alcaligenaceae.15633	0.0106383	0	0.0106383
g__Streptococcus.15638	0.0194102	0.022518	-0.00310781
f__Comamonadaceae.15639	0.0319149	0	0.0319149
g__Gemella.15644	0.1069	0.0863178	0.0205823
g__Parabacteroides.15645	0.0106383	0	0.0106383
g__Neisseria.15649	0.0638298	0	0.0638298
g__Neisseria.15651	0.0772601	0.0010597	0.0762004
g__Streptococcus.15652	0.0106383	0	0.0106383
g__Gemella.15656	0	0.0114943	-0.0114943
g__Actinomyces.15658	0	0.0114943	-0.0114943
g__Alicyclobacillus.1566	0	0.0114943	-0.0114943
g__Dialister.15661	0	0.0114943	-0.0114943
f__Flavobacteriaceae.15662	0.0212766	0	0.0212766
g__Haemophilus.15669	0.131917	0.0652022	0.066715
g__Streptococcus.1567	0.0671679	0.146128	-0.0789604
g__Streptococcus.15670	0.0633676	0.049821	0.0135466
g__Streptococcus.15677	0.00338475	0.0719266	-0.0685418
g__Haemophilus.15681	0.0106383	0	0.0106383
g__Streptococcus.15684	0.0216078	0.0897496	-0.0681418
g__Corynebacterium.15689	0	0.0114943	-0.0114943
g__Neisseria.15691	0.0212766	0	0.0212766
f__ClostridialesFamilyXI.IncertaeSedis.15695	0.0139988	0.0039317	0.0100671
g__Sutterella.157	0.0106383	0	0.0106383
g__Streptococcus.15702	0.00859811	0.0366871	-0.028089
g__Veillonella.15706	0	0.0114943	-0.0114943
g__Granulicatella.15707	0	0.0114943	-0.0114943
g__Prevotella.15715	0.00618419	0.00481248	0.00137171
g__Treponema.15716	0	0.0114943	-0.0114943
g__Leptotrichia.15719	0.0307874	0.0674218	-0.0366344
g__Veillonella.15727	0.00830215	0.0185034	-0.0102013
g__Prevotella.15728	0.0106383	0	0.0106383
g__Streptococcus.1573	0.0798785	0.00141213	0.0784664
o__EW055.15734	0.00449937	0.00663286	-0.00213349
g__Catonella.15739	0.000715007	0.0428869	-0.0421719
g__Streptococcus.15741	0.0464592	0.0841688	-0.0377097
g__Streptococcus.15745	0.0200471	0.00854847	0.0114986
g__Gemella.15749	0.0164952	0.00258308	0.0139121
g__Fusobacterium.15750	0.0188943	0.0046894	0.0142049
o__EW055.15751	0.0106383	0	0.0106383
g__Leptotrichia.15752	0	0.0114943	-0.0114943
g__Streptococcus.15755	0.0138277	0.0698326	-0.0560049
g__Veillonella.15756	0	0.0114943	-0.0114943
g__Porphyromonas.15759	0	0.0229885	-0.0229885
g__Streptococcus.1576	0.0130717	0.00886502	0.00420671
g__Streptococcus.15760	0.0522658	0.000200029	0.0520658
g__Neisseria.15762	0.0106383	0	0.0106383
g__Streptococcus.15764	0.0276807	0.0275634	0.000117253
g__Porphyromonas.15766	0.0212766	0	0.0212766
g__Prevotella.1577	0	0.0114943	-0.0114943
g__Actinomyces.15770	0.0106383	0	0.0106383
g__Streptococcus.15781	0.00786681	0.0144887	-0.00662193
g__Streptococcus.15786	0	0.0114943	-0.0114943
g__Leptotrichia.15787	0.0148644	0.00692811	0.00793629
g__Capnocytophaga.15793	0.0340559	0.0165402	0.0175157
g__Haemophilus.15794	0.0106383	0	0.0106383
g__Streptococcus.15798	0.0100473	0.00606639	0.00398092
f__Lachnospiraceae.158	0.0106383	0	0.0106383
g__Fusobacterium.15806	0	0.0114943	-0.0114943
g__Capnocytophaga.1581	0.0106383	0	0.0106383
g__Prevotella.15813	0.00417933	0.0139573	-0.009778
g__Porphyromonas.15818	0.00920817	0.0245337	-0.0153255
f__Lachnospiraceae.1582	0.000867263	0.0211144	-0.0202472
g__Prevotella.15827	0.00178558	0.00956501	-0.00777943
g__Streptococcus.15830	0.0675157	0.00107311	0.0664426
g__Actinomyces.15832	0.0106383	0	0.0106383
g__Prevotella.15833	0.0425532	0	0.0425532
g__Actinomyces.15844	0.000357465	0.0555401	-0.0551827
g__Actinomyces.15848	0.0425532	0	0.0425532
g__Veillonella.15854	0.0183979	0.0865451	-0.0681471
g__Leptotrichia.15855	0.0106383	0	0.0106383
g__Streptococcus.15859	0	0.0344828	-0.0344828
g__Prevotella.15861	0.0412364	0.0122056	0.0290308
g__Actinomyces.15865	0.0106383	0	0.0106383
g__Actinomyces.1587	0	0.0344828	-0.0344828
g__Neisseria.15873	0.0141787	0.0229931	-0.00881441
g__Haemophilus.15875	0.0190388	0.0645265	-0.0454877
g__Corynebacterium.15879	0.0106383	0	0.0106383
g__Actinomyces.15883	0.00199782	0.0624898	-0.060492
o__EW055.1589	0.0106383	0	0.0106383
g__Actinomyces.15891	0	0.0114943	-0.0114943
g__Actinomyces.15893	0.0106383	0	0.0106383
o__EW055.159	0.0503376	0.072049	-0.0217114
g__Capnocytophaga.15900	0.0103809	0.0117724	-0.00139144
g__Capnocytophaga.15905	0.0118641	0.0144427	-0.00257861
g__Streptococcus.15912	0.021859	0.0453477	-0.0234887
g__Streptococcus.15915	0.00819331	0.014136	-0.00594266
g__Prevotella.1592	0.0425532	0	0.0425532
g__Actinomyces.15923	0.00465591	0.00646373	-0.00180782
g__Actinomyces.15938	0	0.0114943	-0.0114943
g__Prevotella.15963	0	0.0229885	-0.0229885
g__Porphyromonas.15970	0.0212766	0	0.0212766
g__Leptotrichia.15973	0.0106383	0	0.0106383
g__Prevotella.15975	0	0.0114943	-0.0114943
g__Prevotella.15979	0.0142722	0.0763912	-0.0621191
g__Streptococcus.1598	0.0236766	0.176199	-0.152522
g__Streptococcus.15981	0.0507039	0.0371705	0.0135334
g__Streptococcus.15985	0.0344444	0.0367958	-0.00235149
g__Neisseria.16	0.187368	0.286816	-0.0994484
g__Eubacterium.160	0.0671827	0.0423543	0.0248285
g__Porphyromonas.16019	0.013636	0.00412767	0.00950836
g__Prevotella.16021	0	0.0114943	-0.0114943
g__Prevotella.16023	0.0211927	0.0844574	-0.0632648
g__Capnocytophaga.16025	0.0078171	0.0375309	-0.0297138
g__Haemophilus.16026	0.015857	0.0564738	-0.0406168
g__Prevotella.1603	0.00642465	0.00455267	0.00187198
g__Parabacteroides.16034	0.00631953	0.00466625	0.00165328
g__Streptococcus.16037	0.0106383	0	0.0106383
g__Leptotrichia.1605	0.00640104	0.00803622	-0.00163518
g__Haemophilus.16052	0.0681767	0.0527746	0.0154022
g__Leptotrichia.16054	0.0106383	0	0.0106383
g__Streptococcus.1606	0.0106383	0	0.0106383
g__Peptococcus.16067	0	0.0114943	-0.0114943
g__Actinomyces.16068	0.00356729	0.00763994	-0.00407265
f__ClostridialesFamilyXI.IncertaeSedis.16070	0.000491874	0.0109628	-0.0104709
g__Prevotella.16073	0.0106383	0	0.0106383
g__Corynebacterium.16074	0.0212766	0	0.0212766
g__Actinomyces.16079	0	0.0114943	-0.0114943
g__Streptococcus.1608	0.00148626	0.0197768	-0.0182906
g__Granulicatella.16082	0.0408417	0.0311417	0.00969995
p__Bacteroidetes.16091	0	0.0344828	-0.0344828
g__Haemophilus.16092	0.0056671	0.00843272	-0.00276562
g__Rothia.16094	0.0212766	0	0.0212766
g__Bulleidia.16098	0.00912722	0.0246212	-0.0154939
g__Streptococcus.16099	0.00628632	0.040491	-0.0342046
g__Aggregatibacter.16100	0.0212766	0	0.0212766
g__Streptococcus.16107	0.0838458	0.141251	-0.0574056
f__Pasteurellaceae.1611	0.0275989	0.0387124	-0.0111135
g__Brachymonas.16120	0.0212766	0	0.0212766
g__Streptococcus.16122	0.00713383	0.022921	-0.0157872
g__Simonsiella.16123	0.0106383	0	0.0106383
g__Neisseria.16129	0.0174401	0.0104263	0.00701381
g__Streptococcus.1613	0.0746036	0.11629	-0.0416861
g__Prevotella.16138	0.0106383	0	0.0106383
g__Capnocytophaga.1614	0.0549913	0.0146775	0.0403139
g__Streptococcus.16148	0.0106383	0	0.0106383
g__Streptococcus.16153	0.0106383	0	0.0106383
g__Haemophilus.16157	0.0165095	0.00257535	0.0139341
o__Victivallales.16159	0.0106383	0	0.0106383
g__Fusobacterium.1616	0.000770835	0.0319842	-0.0312134
g__Rothia.16166	0.0319149	0	0.0319149
g__Actinomyces.1617	0.0106383	0	0.0106383
g__Capnocytophaga.16174	0.026947	0.00421545	0.0227316
Root.16175	0.0106383	0	0.0106383
g__Actinomyces.1618	0.0319149	0	0.0319149
g__Fusobacterium.16188	0.00767322	0.00320364	0.00446958
p__Bacteroidetes.1619	0.0786459	0.0524641	0.0261818
g__Bacteroides.162	0.0106383	0	0.0106383
g__Tannerella.16200	0.0106383	0	0.0106383
g__Neisseria.16205	0.0106383	0	0.0106383
o__CW040.16208	0.000295597	0.0558744	-0.0555788
g__Campylobacter.16215	0.00502788	0.0351122	-0.0300843
g__Gemella.16228	0	0.0229885	-0.0229885
g__Actinomyces.16230	0	0.0114943	-0.0114943
g__Gemella.1624	0.0330711	0.0319484	0.00112267
g__Bacteroides.16245	0.0106383	0	0.0106383
g__Prevotella.16250	0	0.0114943	-0.0114943
g__Oribacterium.16251	0.00838347	0.0139305	-0.00554704
o__Clostridiales.16257	0	0.0114943	-0.0114943
g__Prevotella.1626	0.00461597	0.00650689	-0.00189092
g__Selenomonas.16264	0.0218759	0.0108467	0.0110292
g__Corynebacterium.16285	0.0106383	0	0.0106383
g__Prevotella.16295	0.00203894	0.00929126	-0.00725232
g__Veillonella.16297	0.146861	0.243621	-0.0967596
o__Bacteroidales.16298	0	0.0114943	-0.0114943
g__Sutterella.163	0	0.0114943	-0.0114943
g__Rothia.16304	0.0371944	0.00144748	0.035747
g__Actinomyces.1631	0.0198411	0.0217421	-0.001901
f__Pasteurellaceae.16314	0.043552	0.0238597	0.0196924
g__Streptococcus.16316	0.0159839	0.0286881	-0.0127042
g__Prevotella.16320	0.0106383	0	0.0106383
g__Prevotella.16328	0.00107641	0.0413249	-0.0402485
g__Lautropia.16334	0.0319149	0	0.0319149
g__Actinomyces.16336	0.033618	0.00482706	0.0287909
g__Neisseria.16342	0.0460786	0.0223761	0.0237025
g__Fusobacterium.16345	0.0890887	0.0192054	0.0698833
g__Fusobacterium.16353	0	0.0114943	-0.0114943
g__Porphyromonas.16359	0	0.0114943	-0.0114943
g__Streptococcus.16369	0.0178864	0.0101048	0.00778156
g__Streptococcus.16371	0.00374894	0.0148873	-0.0111384
p__Firmicutes.16378	0	0.0114943	-0.0114943
o__EW055.16379	0.0225517	0.00674439	0.0158073
g__Actinomyces.16382	0.010172	0.00599903	0.00417299
g__Streptococcus.16383	0.00466263	0.00645647	-0.00179385
g__Streptococcus.16385	0.0629144	0.164904	-0.10199
g__Granulicatella.16386	0.0420428	0.0625653	-0.0205226
g__Actinomyces.16394	0.0094991	0.0242194	-0.0147203
g__Actinomyces.16399	0.0106383	0	0.0106383
g__Treponema.164	0.0133422	0.0172222	-0.00388008
g__Streptococcus.16401	0.108833	0.127633	-0.0187998
f__Flavobacteriaceae.16410	0.0082381	0.00704378	0.00119432
g__Actinomyces.16414	0	0.0114943	-0.0114943
g__Actinomyces.16419	0	0.0114943	-0.0114943
g__Prevotella.1642	0.0212766	0	0.0212766
g__Propionibacterium.16422	0	0.0114943	-0.0114943
g__Prevotella.16425	0.0258246	0.00219345	0.0236311
g__Dialister.16427	0	0.0114943	-0.0114943
f__F16.16428	0.0197523	0.0175215	0.00223081
g__Prevotella.1643	0	0.0229885	-0.0229885
g__Prevotella.16431	0.0319149	0	0.0319149
g__Haemophilus.16433	0.0334801	0.00490157	0.0285785
g__Actinomyces.16442	0.0317453	0.0593489	-0.0276036
g__Lautropia.16444	0.00485408	0.00887194	-0.00401786
Root.16452	0.0106383	0	0.0106383
g__Fusobacterium.16456	0.00244357	0.00885408	-0.00641051
g__Haemophilus.16459	0.0674774	0.0530705	0.0144069
g__Campylobacter.16462	0.0553913	0.00588906	0.0495022
g__Actinomyces.16469	0.0102407	0.00596192	0.00427878
o__Actinomycetales.1647	0	0.0114943	-0.0114943
f__Comamonadaceae.16470	0.0106383	0	0.0106383
g__Actinomyces.16474	0.00389846	0.0281646	-0.0242661
g__Neisseria.16477	0.253944	0.0469673	0.206977
g__Atopobium.16490	0.00483979	0.00626506	-0.00142527
g__Streptococcus.16491	0.0479158	0.0229676	0.0249481
g__Selenomonas.16493	0.0212766	0	0.0212766
g__Streptococcus.16495	0.0514477	0.0265895	0.0248582
g__Prevotella.165	0.0131677	0.0378472	-0.0246795
g__Actinomyces.1650	0.0212766	0	0.0212766
g__Neisseria.16502	0.0738521	0.0140593	0.0597927
g__Actinomyces.16507	0.0106383	0	0.0106383
g__Riemerella.1651	0.0106383	0	0.0106383
g__Actinomyces.16514	0.0106383	0	0.0106383
g__Streptococcus.16518	0.00779161	0.01457	-0.00677837
g__Leptotrichia.16520	0.0410365	0.0123136	0.0287229
g__Gemella.16528	0.0463535	0.00944122	0.0369123
g__Bacteroides.16539	0	0.0114943	-0.0114943
g__Prevotella.16546	0.00777947	0.100934	-0.0931541
g__Streptococcus.16549	0	0.0114943	-0.0114943
g__Streptococcus.1655	0.0106383	0	0.0106383
g__Selenomonas.16554	0	0.0229885	-0.0229885
p__Bacteroidetes.16556	0.0106383	0	0.0106383
g__Corynebacterium.16557	0.0106383	0	0.0106383
g__Streptococcus.16558	0.00258859	0.0521843	-0.0495957
g__Prevotella.16559	0	0.0114943	-0.0114943
g__Actinomyces.16564	0.0106383	0	0.0106383
g__Neisseria.16566	0.00898826	0.0181328	-0.00914451
g__Corynebacterium.16576	0.0106383	0	0.0106383
g__Neisseria.16591	0.0271403	0.00343918	0.0237011
g__Prevotella.16594	0.0212766	0	0.0212766
g__Veillonella.16595	0	0.0114943	-0.0114943
g__Streptococcus.16596	0.0106383	0	0.0106383
g__Capnocytophaga.166	0.0743199	0.00582717	0.0684927
g__Actinobacillus.16607	0.0143176	0.0190131	-0.00469552
g__Haemophilus.16610	0.00272879	0.0256377	-0.0229089
Root.1662	0.0564567	0.135606	-0.0791494
o__Clostridiales.16620	0.0106383	0	0.0106383
g__Capnocytophaga.16624	0.0212766	0	0.0212766
g__Streptococcus.16626	0.0318843	0.0184172	0.0134671
p__Proteobacteria.16637	0.00296859	0.00828681	-0.00531822
g__Streptococcus.16638	0.0165861	0.00253397	0.0140521
g__Thauera.1664	0.0106383	0	0.0106383
g__Actinomyces.16646	0.00665273	0.00430624	0.00234649
g__Prevotella.16654	0.0570824	0.0189242	0.0381582
g__Capnocytophaga.16658	0	0.0114943	-0.0114943
g__Gemella.1666	0.042994	0.10629	-0.0632961
g__Streptococcus.16660	0.0212766	0	0.0212766
g__Porphyromonas.16663	0.0150006	0.00339047	0.0116101
g__Porphyromonas.16664	0.0370259	0.0194809	0.017545
g__Corynebacterium.16665	0.0292583	0.000956777	0.0283015
g__Streptococcus.16667	0.0425532	0	0.0425532
f__Alcaligenaceae.16669	0.0106383	0	0.0106383
g__Haemophilus.1667	0.0962251	0.114366	-0.0181407
g__Pseudomonas.16687	0	0.0114943	-0.0114943
g__Streptococcus.16691	0.0168014	0.0314544	-0.0146531
g__Capnocytophaga.16694	0.0106383	0	0.0106383
g__Bacteroides.16695	0.0203057	0.000524489	0.0197812
g__Corynebacterium.16698	0.0024552	0.00884151	-0.00638632
g__Aggregatibacter.167	0.0403991	0.0199329	0.0204662
g__Porphyromonas.16702	0	0.0114943	-0.0114943
g__Streptococcus.16704	0.0106383	0	0.0106383
g__Actinomyces.1671	0.0106383	0	0.0106383
g__Corynebacterium.16712	0.0106383	0	0.0106383
g__Haemophilus.16721	0.0319149	0	0.0319149
g__Streptococcus.16730	0.0161713	0.0170103	-0.000838969
g__Veillonella.16736	0.00437189	0.0182649	-0.013893
g__Streptococcus.16739	0.0936931	0.0259504	0.0677427
g__Propionibacterium.16741	0	0.0114943	-0.0114943
g__Rothia.16744	0.0184421	0.0145568	0.00388538
g__Streptococcus.16745	0.0606699	0.0276752	0.0329947
g__Oscillospira.1675	0.0212766	0	0.0212766
g__Actinomyces.16759	0.0192295	0.00456867	0.0146609
g__Haemophilus.16762	0.0106383	0	0.0106383
g__Veillonella.16765	0.0199559	0.0287278	-0.00877182
g__Fusobacterium.16768	0.0022786	0.0747152	-0.0724366
g__Gemella.16770	0.0106383	0	0.0106383
g__Corynebacterium.16780	0	0.0114943	-0.0114943
g__Streptococcus.16785	0.00298039	0.0395366	-0.0365562
g__Streptococcus.16794	0.0106383	0	0.0106383
g__Actinomyces.16798	0.0106383	0	0.0106383
g__Prevotella.168	0.0255108	0.0046129	0.0208979
g__Propionibacterium.16801	0.0106383	0	0.0106383
g__Actinomyces.16804	0.0106383	0	0.0106383
g__Alistipes.1681	0.0106383	0	0.0106383
g__Streptococcus.16811	0.0402128	0.000632175	0.0395806
g__Streptococcus.16812	0.0202304	0.0427357	-0.0225053
g__Neisseria.16817	0.0532491	0.0516681	0.00158102
o__Bacteroidales.16826	0.0106383	0	0.0106383
g__Prevotella.16828	0	0.0114943	-0.0114943
g__Neisseria.16829	0.0106383	0	0.0106383
g__Actinomyces.16839	0.0212766	0	0.0212766
g__Rothia.16847	0.0977432	0.0581024	0.0396408
g__Prevotella.16848	0.110201	0.0784131	0.0317876
f__Lachnospiraceae.1685	0	0.0114943	-0.0114943
g__Prevotella.16855	0.00776542	0.0608826	-0.0531172
g__Prevotella.1686	0.0203908	0.0119728	0.00841808
g__Streptococcus.16861	0.0075126	0.00675438	0.000758226
g__Rothia.16864	0.0415551	0.0457215	-0.00416644
g__Lautropia.16869	0.150086	0.00136696	0.148719
o__Actinomycetales.1687	0.0106383	0	0.0106383
g__Leptotrichia.1688	0.0106383	0	0.0106383
g__Lactobacillus.16880	0.0106383	0	0.0106383
g__Streptococcus.16881	0.0260368	0.0133839	0.0126529
g__Corynebacterium.16886	0.0106383	0	0.0106383
g__Actinomyces.16888	0.0106383	0	0.0106383
g__Prevotella.16892	0.0106383	0	0.0106383
g__Haemophilus.16895	0.195525	0.0226998	0.172826
g__Prevotella.16900	0.0212766	0	0.0212766
g__Kingella.16903	0.0106988	0.0229231	-0.0122243
[truncated: 9,518 more rows]

## Sheet: Buccal mucosa
Table S1D. The Specificity value of Buccal mucosa
OTU_ID	Male	Female	Delta
g__Veillonella.10	0.20389	0.380581	-0.176691
f__Veillonellaceae.100	0.102124	0.152457	-0.0503325
c__Betaproteobacteria.1000	0.117342	0.00323863	0.114104
g__Lactobacillus.10001	0.0105263	0	0.0105263
g__Blautia.10008	0.0105263	0	0.0105263
g__Campylobacter.10009	0.0105263	0	0.0105263
g__Mobiluncus.1001	0.0105263	0	0.0105263
g__Haemophilus.10011	0.00469515	0.01259	-0.00789487
g__Gemella.10012	0.0880971	0.0190242	0.0690729
o__EW055.10018	0.00432061	0.0133987	-0.00907808
g__Treponema.10019	0.00435786	0.00665913	-0.00230127
g__Streptococcus.1002	0.0594081	0.108522	-0.0491143
g__Porphyromonas.10020	0.0105263	0	0.0105263
g__Streptococcus.10022	0.0389875	0.000841447	0.038146
f__Flavobacteriaceae.10024	0.00203982	0.0274847	-0.0254449
g__Actinomyces.10025	0.0169567	0.0539177	-0.0369609
g__Rothia.10028	0.0592797	0.0950958	-0.035816
g__Streptococcus.1003	0.0119159	0.0283029	-0.016387
g__Streptococcus.10030	0.0210526	0	0.0210526
g__Streptococcus.10033	0.0281739	0.0377668	-0.00959293
g__Porphyromonas.10036	0.0846936	0.0155441	0.0691495
g__Neisseria.10038	0.0489497	0.0721566	-0.0232069
g__Prevotella.10039	0.00400007	0.0276135	-0.0236135
g__Veillonella.1004	0.0311997	0.0287503	0.00244934
g__Prevotella.10045	0.000922477	0.0518389	-0.0509164
g__Streptococcus.10049	0.0218725	0.00349286	0.0183796
o__Bacteroidales.1005	0.0278583	0.00133888	0.0265194
g__Leptotrichia.10052	0.00269193	0.0253727	-0.0226808
g__Actinomyces.10061	0.0105263	0	0.0105263
g__Moryella.10062	0.0619552	0.015016	0.0469392
g__Porphyromonas.10063	0.0105263	0	0.0105263
g__Prevotella.10064	0	0.0113636	-0.0113636
g__Haemophilus.1007	0.0473293	0.0284326	0.0188967
g__Actinomyces.10071	0.0210526	0	0.0210526
f__Lachnospiraceae.10075	0	0.0113636	-0.0113636
f__Lachnospiraceae.10076	0.0315789	0	0.0315789
g__Tannerella.10077	0.0105263	0	0.0105263
g__Aggregatibacter.10078	0.0105263	0	0.0105263
g__Streptococcus.10081	0	0.0113636	-0.0113636
g__Porphyromonas.10088	0.0136354	0.00400363	0.00963176
g__Veillonella.10095	0.0210526	0	0.0210526
g__Rothia.101	0.152946	0.0279724	0.124973
g__Bacteroides.10101	0	0.0113636	-0.0113636
g__Prevotella.10105	0.00823911	0.00246914	0.00576998
g__Bergeyella.10106	0	0.0113636	-0.0113636
g__Actinomyces.10109	0.0047713	0.0263647	-0.0215933
g__Neisseria.10112	0.00394952	0.00709996	-0.00315044
g__Prevotella.10113	0	0.0113636	-0.0113636
g__Veillonella.10118	0.0455653	0.00152568	0.0440396
g__Rothia.10125	0.0498132	0.0110442	0.0387689
g__Capnocytophaga.10129	0.0405138	0.000429518	0.0400843
g__Streptococcus.10130	0.00223503	0.0507861	-0.0485511
g__Streptococcus.1014	0.0952935	0.00603445	0.0892591
g__Capnocytophaga.10141	0	0.0113636	-0.0113636
g__Streptococcus.10142	0.0105263	0	0.0105263
g__Porphyromonas.10145	0.0544045	0.231629	-0.177225
g__Prevotella.10147	0	0.0113636	-0.0113636
g__Actinomyces.10148	0	0.0454545	-0.0454545
g__Veillonella.10156	0.138023	0.0901244	0.0478989
g__Capnocytophaga.10159	0.0043493	0.00666836	-0.00231906
g__Prevotella.10161	0.0105263	0	0.0105263
g__Treponema.10163	0	0.0113636	-0.0113636
g__Abiotrophia.10165	0.125751	0.216519	-0.0907673
g__Prevotella.10166	0.00803101	0.0169474	-0.00891637
g__Streptococcus.10167	0.0328839	0.0272351	0.00564879
g__Catonella.10168	0	0.0340909	-0.0340909
g__Leptotrichia.10169	0.0221586	0.0215333	0.000625371
g__Actinomyces.1017	0.0546501	0.0382474	0.0164027
g__Actinomyces.10170	0	0.0113636	-0.0113636
g__Prevotella.10176	0.0100785	0.0518615	-0.0417829
g__Streptococcus.10181	0.037862	0.00343559	0.0344264
g__Veillonella.10183	0.0011644	0.0303198	-0.0291554
g__Granulicatella.10184	0.0242381	0.116804	-0.0925655
f__Lachnospiraceae.10188	0.0107284	0.0904728	-0.0797445
g__Prevotella.10190	0.0943964	0.114004	-0.0196075
g__Streptococcus.10196	0.0945942	0.312347	-0.217753
g__Porphyromonas.10197	0.0476372	0.00323501	0.0444022
g__Streptococcus.10198	0.0176496	0.0345668	-0.0169171
g__Oscillospira.10199	0	0.0113636	-0.0113636
g__Streptococcus.102	0	0.0113636	-0.0113636
g__Capnocytophaga.10200	0.0317884	0.0135007	0.0182877
f__Lachnospiraceae.10201	0.00726447	0.00352132	0.00374315
g__Actinomyces.10206	0.197124	0.130471	0.0666533
g__Neisseria.10207	0	0.0227273	-0.0227273
g__Prevotella.1021	0.00352734	0.00755571	-0.00402837
g__Actinomyces.10212	0.00386981	0.0370993	-0.0332295
g__Prevotella.10218	0.0508401	0.000386801	0.0504533
g__Actinomyces.10219	0	0.0113636	-0.0113636
g__Brachymonas.1022	0.00237317	0.0528101	-0.050437
g__Streptococcus.10221	0.00978259	0.0121665	-0.00238393
g__Rothia.10225	0.111196	0.10633	0.00486531
g__Neisseria.1023	0.00597398	0.0162781	-0.0103041
g__Actinomyces.10230	0.00900534	0.0130056	-0.00400027
g__Haemophilus.10235	0.0210526	0	0.0210526
g__Selenomonas.10237	0	0.0113636	-0.0113636
g__Rothia.10239	0	0.0113636	-0.0113636
g__Veillonella.10248	0	0.0113636	-0.0113636
g__Prevotella.1025	0.0099597	0.000611692	0.009348
g__Fusobacterium.10250	0.0421053	0	0.0421053
g__Actinomyces.10254	0	0.0113636	-0.0113636
g__Actinomyces.10259	0.0105263	0	0.0105263
g__Treponema.1026	0.0105263	0	0.0105263
g__Actinobacillus.10260	0.000825751	0.0104722	-0.00964645
g__Veillonella.10264	0.00169469	0.0190683	-0.0173736
g__Granulicatella.10265	0.00398919	0.0276311	-0.023642
g__Prevotella.10266	0.0259756	0.110365	-0.0843892
g__Actinomyces.10267	0.0150118	0.00596165	0.0090502
g__Prevotella.10268	0.0387006	0.0268861	0.0118145
o__Sphingobacteriales.10269	0.0105263	0	0.0105263
g__Actinomyces.1027	0	0.0340909	-0.0340909
g__Selenomonas.10272	0.0105263	0	0.0105263
g__Capnocytophaga.10274	0.0118117	0.00498801	0.00682367
g__Capnocytophaga.10275	0.0105263	0	0.0105263
g__Actinomyces.10276	0	0.0113636	-0.0113636
g__Haemophilus.10277	0.109299	0.0293557	0.0799429
f__Lachnospiraceae.1028	0	0.0340909	-0.0340909
g__Streptococcus.10280	0.0563929	0.0466337	0.0097592
g__Streptococcus.10281	0.0210526	0	0.0210526
g__Leptotrichia.10290	0.0219027	0.0174099	0.00449282
g__Fusobacterium.10292	0	0.0113636	-0.0113636
g__Moryella.10295	0.0388075	0.000890015	0.0379175
g__Atopobium.103	0.0105263	0	0.0105263
g__Prevotella.1030	0.0130741	0.0391755	-0.0261014
g__Atopobium.10318	0.0116759	0.0143242	-0.00264834
g__Actinomyces.10321	0.0421053	0	0.0421053
g__Actinomyces.10327	0.0105263	0	0.0105263
g__Prevotella.10329	0.0171305	0.00211703	0.0150135
g__Leptotrichia.1033	0	0.0227273	-0.0227273
o__Clostridiales.10330	0	0.0113636	-0.0113636
g__Haemophilus.10332	0.0754736	0.0289433	0.0465303
g__Streptococcus.1034	0.000811877	0.0419487	-0.0411368
g__Streptococcus.10340	0.0791949	0.0296736	0.0495213
g__Actinomyces.10343	0	0.0227273	-0.0227273
g__Capnocytophaga.10344	0	0.0113636	-0.0113636
g__Prevotella.10346	0.0124898	0.00462198	0.00786783
g__Actinomyces.10347	0	0.0340909	-0.0340909
g__Clostridium.1035	0.00522048	0.00572789	-0.000507402
g__Peptostreptococcus.10359	0.0357351	0.1276	-0.0918648
g__Aggregatibacter.10362	0.0105263	0	0.0105263
f__Streptococcaceae.10363	0.00351041	0.015148	-0.0116376
g__Streptococcus.10367	0.0788425	0.00144874	0.0773938
g__Streptococcus.10369	0	0.0227273	-0.0227273
g__Neisseria.10374	0.0210526	0	0.0210526
g__Streptococcus.10376	0.23196	0.0839704	0.14799
g__Prevotella.10382	0.0241562	0.00968841	0.0144678
g__Bacteroides.10385	0.00691519	0.007631	-0.00071581
g__Leptotrichia.10390	0.000904977	0.0519334	-0.0510284
g__Corynebacterium.10391	0	0.0340909	-0.0340909
g__Actinomyces.10398	0.0392052	0.0086966	0.0305086
g__Capnocytophaga.10399	0.0202311	0.0494615	-0.0292304
g__Actinomyces.104	0.0302801	0.00638291	0.0238972
g__Actinomyces.1040	0.0562588	0.0317415	0.0245173
g__Streptococcus.10400	0.0490515	0.0177666	0.0312848
g__Prevotella.10402	0.0105263	0	0.0105263
o__EW055.10405	0.0357324	0.00729737	0.028435
g__Streptococcus.10406	0.00365126	0.00742194	-0.00377068
g__Granulicatella.10407	0.0126395	0.0136307	-0.000991226
g__Neisseria.10408	0.021714	0.0671108	-0.0453968
g__Clostridium.1041	0	0.0113636	-0.0113636
g__Rothia.10412	0.029925	0.0294154	0.000509605
g__Capnocytophaga.10414	0.0210526	0	0.0210526
g__Kingella.10418	0.0377872	0.00699238	0.0307948
g__Prevotella.10419	0	0.0113636	-0.0113636
g__Corynebacterium.1042	0	0.0227273	-0.0227273
g__Prevotella.10424	0.0551606	0.0313607	0.0238
g__Streptococcus.10429	0.00654175	0.0234977	-0.016956
f__ClostridialesFamilyXI.IncertaeSedis.1043	0.0105263	0	0.0105263
f__Streptococcaceae.10431	0.0114693	0.00517282	0.00629647
g__Phascolarctobacterium.10432	0	0.0113636	-0.0113636
g__Prevotella.10433	0.0003108	0.0551406	-0.0548298
g__Parabacteroides.10436	0.0105263	0	0.0105263
g__Prevotella.10438	0.0105263	0	0.0105263
g__Chryseobacterium.1044	0.0105263	0	0.0105263
g__Capnocytophaga.10445	0.0836036	0.0972871	-0.0136835
g__Selenomonas.10450	0	0.0113636	-0.0113636
g__Treponema.1046	0.00172254	0.00950407	-0.00778153
g__Actinomyces.10461	0.00262773	0.0170538	-0.014426
f__ClostridialesFamilyXI.IncertaeSedis.10465	0	0.0113636	-0.0113636
g__Prevotella.10468	0.0704315	0.0225614	0.0478701
g__Bacteroides.1047	0	0.0227273	-0.0227273
g__Gemella.10470	0.0210526	0	0.0210526
g__Fusobacterium.10474	0.0341908	0.0508372	-0.0166464
g__Streptococcus.10475	0.0121777	0.0418891	-0.0297115
g__Actinomyces.1048	0.0105263	0	0.0105263
g__Moryella.10486	0.140528	0.0900216	0.0505064
g__Streptococcus.10491	0.0314845	0.00859919	0.0228853
g__Actinomyces.10495	0.0105263	0	0.0105263
o__EW055.105	0.0867602	0.135116	-0.0483556
g__Capnocytophaga.1050	0.0105263	0	0.0105263
g__Actinomyces.10500	0.0105263	0	0.0105263
g__Lautropia.10502	0.0404773	0.00131812	0.0391592
g__Prevotella.10504	0.00743151	0.0147046	-0.00727311
g__Rothia.10507	0.0110893	0.00537792	0.00571142
g__Streptococcus.10508	0.0338504	0.036912	-0.00306161
f__Comamonadaceae.10514	0.0105263	0	0.0105263
g__Veillonella.1052	0.0193965	0.028703	-0.00930658
g__Ruminococcus.10524	0	0.0113636	-0.0113636
g__Streptococcus.10525	0.0215727	0.0335295	-0.0119568
g__Streptococcus.10530	0.0105263	0	0.0105263
g__Actinomyces.10531	0	0.0113636	-0.0113636
g__Prevotella.10532	0.00496037	0.0060087	-0.00104833
o__Actinomycetales.10538	0	0.0113636	-0.0113636
g__Veillonella.10539	0.00360829	0.00746832	-0.00386003
f__Neisseriaceae.1055	0.0568603	0.0011331	0.0557272
g__Leptotrichia.10550	0.00631126	0.015914	-0.00960271
g__Prevotella.10556	0.0249568	0.0137466	0.0112102
g__Bulleidia.10557	0.0171642	0.00419769	0.0129665
g__Fusobacterium.10559	0	0.0113636	-0.0113636
g__Porphyromonas.10560	0.0531294	0.00360876	0.0495206
o__Bacteroidales.10561	0	0.0113636	-0.0113636
g__Rothia.10563	0.0280525	0.0318411	-0.00378854
g__Dialister.10566	0.0173225	0.0102603	0.0070622
g__Actinomyces.1057	0.00215922	0.0180653	-0.0159061
g__Actinomyces.10570	0	0.0113636	-0.0113636
f__Flavobacteriaceae.10576	0.0367327	0.00686541	0.0298673
g__Streptococcus.10578	0.0393489	0.0214191	0.0179298
g__Prevotella.10592	0.00575744	0.0330237	-0.0272663
g__Fusobacterium.10593	0.0803502	0.108524	-0.0281736
g__Streptococcus.10595	0.00460881	0.0485258	-0.043917
g__Capnocytophaga.10598	0.0105263	0	0.0105263
o__CW040.106	0.072722	0.222031	-0.149309
g__Haemophilus.10600	0.122962	0.000603464	0.122358
g__Dialister.10602	0.0210526	0	0.0210526
g__Streptococcus.10604	0.0233506	0.0644607	-0.0411101
g__Prevotella.10607	0.0028733	0.00826178	-0.00538849
g__Gemella.10608	0.110495	0.112891	-0.00239613
g__Selenomonas.1061	0.00198874	0.0276501	-0.0256614
g__Alistipes.10619	0.00295328	0.00817544	-0.00522216
g__Veillonella.1062	0.0105263	0	0.0105263
g__Veillonella.10624	0.00608231	0.0366997	-0.0306174
g__Catonella.10627	0.0513529	0.0674382	-0.0160853
g__Leptotrichia.10628	0.0315789	0	0.0315789
g__Actinomyces.10629	0.00661714	0.00422014	0.002397
g__Streptococcus.1063	0.0659147	0.0276576	0.0382571
g__Capnocytophaga.10634	0.00693136	0.00776184	-0.000830487
g__Neisseria.10635	0.0396263	0.0300817	0.00954462
g__Prevotella.10641	0	0.0113636	-0.0113636
g__Streptococcus.10643	0.0105263	0	0.0105263
g__Streptococcus.10644	0.0237318	0.0311987	-0.00746691
g__Streptococcus.10649	0.0452768	0.0841854	-0.0389086
g__Blautia.1065	0.00220794	0.00898006	-0.00677212
f__Lachnospiraceae.10657	0.0132398	0.00843426	0.00480558
g__Neisseria.10660	0.0105263	0	0.0105263
g__Streptococcus.10663	0.025036	0.0119163	0.0131198
g__Streptococcus.10667	0.0786209	0.0583126	0.0203083
g__Gemella.10672	0.22761	0.151897	0.0757124
g__Porphyromonas.10674	0.0172893	0.0205684	-0.00327912
g__Streptococcus.10675	0.0510409	0.0104762	0.0405647
g__Neisseria.10677	0.0955215	0.0221625	0.073359
g__Fusobacterium.10678	0.0315789	0	0.0315789
g__Selenomonas.1068	0.0105263	0	0.0105263
g__Campylobacter.10682	0.0315789	0	0.0315789
g__Actinomyces.10685	0.00392937	0.0071217	-0.00319233
o__Actinomycetales.1069	0.0131423	0.00426978	0.00887253
g__Streptococcus.10691	0.0440848	0.0228242	0.0212606
g__Porphyromonas.10695	0.0380935	0.0315678	0.00652567
g__Prevotella.10698	0	0.0113636	-0.0113636
g__Streptococcus.10699	0.0592792	0.0446776	0.0146016
g__Leptotrichia.107	0.100458	0.202242	-0.101784
g__Bulleidia.1070	0	0.0113636	-0.0113636
g__Capnocytophaga.10702	0.0210526	0	0.0210526
g__Streptococcus.10703	0	0.0113636	-0.0113636
g__Neisseria.10710	0.00726708	0.00744106	-0.00017398
g__Fusobacterium.10722	0.00651532	0.0721529	-0.0656375
g__Veillonella.10723	0.0237706	0.00280984	0.0209607
g__Prevotella.10727	0.0105263	0	0.0105263
g__Selenomonas.10732	0	0.0113636	-0.0113636
g__Streptococcus.10735	0.0152447	0.0434959	-0.0282512
g__Porphyromonas.10736	0	0.0113636	-0.0113636
g__Streptococcus.10737	0.00846222	0.0679596	-0.0594974
g__Actinomyces.1074	0.0421053	0	0.0421053
g__Streptococcus.10743	0.029311	0.0251756	0.00413538
g__Haemophilus.10749	0.0148762	0.0661387	-0.0512625
g__Actinomyces.1075	0	0.0113636	-0.0113636
g__Actinomyces.10757	0	0.0454545	-0.0454545
g__Streptococcus.10759	0.00534997	0.0055881	-0.000238136
g__Serratia.1076	0	0.0113636	-0.0113636
o__EW055.10761	0.0102452	0.00030343	0.00994181
g__Fusobacterium.10762	0.0105263	0	0.0105263
g__Oribacterium.10766	0.0105263	0	0.0105263
g__Streptococcus.10768	0.0105263	0	0.0105263
g__Gemella.10771	0.195868	0.123469	0.0723993
g__Treponema.10778	0.0105263	0	0.0105263
g__Actinomyces.10779	0	0.0113636	-0.0113636
g__Streptococcus.1078	0.0786647	0.16433	-0.0856648
g__Actinomyces.10785	0.0105263	0	0.0105263
g__Campylobacter.10787	0.00141463	0.00983648	-0.00842186
g__Streptococcus.10788	0.0957543	0.0999742	-0.00421988
o__Bacteroidales.1079	0.00857495	0.00210658	0.00646837
g__Actinomyces.10791	0.0105263	0	0.0105263
g__Streptococcus.10793	0.0590446	0.0349265	0.0241181
g__Veillonella.10795	0.0258465	0.00206281	0.0237837
g__Eikenella.108	0.248911	0.198631	0.0502797
g__Corynebacterium.10800	0	0.0113636	-0.0113636
g__Oribacterium.10807	0.0266167	0.00178566	0.024831
g__Actinomyces.10809	0.0371457	0.00267705	0.0344686
g__Moryella.10811	0.00705845	0.00374372	0.00331473
g__Actinomyces.10818	0	0.0113636	-0.0113636
o__Actinomycetales.10819	0.0105263	0	0.0105263
g__Streptococcus.1082	0.0557191	0.224613	-0.168894
g__Streptococcus.10822	0.0379236	0.224492	-0.186568
g__Streptococcus.10823	0.119437	0.0783563	0.0410805
g__Prevotella.10824	0	0.0113636	-0.0113636
g__Rothia.10830	0.0845808	0.0091885	0.0753923
g__Campylobacter.10833	0	0.0113636	-0.0113636
g__Gemella.10837	0.0538558	0.0554966	-0.00164075
g__Bacteroides.10839	0	0.0113636	-0.0113636
g__Streptococcus.10840	0.0699185	0.11654	-0.0466217
g__Kingella.10842	0.0361794	0.125007	-0.0888281
f__Flavobacteriaceae.10845	0.00215085	0.0090417	-0.00689084
g__Capnocytophaga.10849	0.0648761	0.0392397	0.0256364
g__Streptococcus.10856	0	0.0340909	-0.0340909
g__Actinomyces.10858	0.0105263	0	0.0105263
g__Actinomyces.10866	0.00765875	0.00309566	0.00456309
g__Prevotella.1087	0.0414146	0.0348365	0.00657819
g__Actinomyces.10873	0.0105263	0	0.0105263
g__Streptococcus.10878	0.0224792	0.0105936	0.0118855
g__Rothia.1088	0.0951905	0.0541536	0.0410369
g__Porphyromonas.10885	0	0.0113636	-0.0113636
g__Prevotella.10891	0.00420606	0.00909332	-0.00488726
g__Selenomonas.10895	0	0.0227273	-0.0227273
g__Streptococcus.10896	0	0.0227273	-0.0227273
g__Bulleidia.109	0.11317	0.122018	-0.00884848
g__Rothia.10900	0.0849439	0.0121088	0.0728351
g__Leptotrichia.10904	0.0154272	0.0174366	-0.00200942
g__Prevotella.10910	0.00332842	0.00777045	-0.00444203
g__Prevotella.10913	0.0105263	0	0.0105263
g__Leptotrichia.10916	0.0421053	0	0.0421053
g__Streptococcus.1092	0.0232284	0.0190453	0.00418312
g__Granulicatella.10921	0.173851	0.194091	-0.0202398
g__Actinobacillus.1093	0.0616879	0.0743338	-0.0126459
g__Actinomyces.10936	0.00835144	0.027423	-0.0190716
g__Bacteroides.10938	0.0191118	0.0010476	0.0180642
g__Streptococcus.10939	0.0382879	0.0433786	-0.00509075
g__Streptococcus.10945	0	0.0568182	-0.0568182
g__Lautropia.10946	0.0105263	0	0.0105263
g__Porphyromonas.10950	0.0273328	0.0159475	0.0113853
g__Fusobacterium.10952	0.305545	0.138369	0.167176
g__Corynebacterium.10956	0.0421053	0	0.0421053
g__Streptococcus.10957	0.0105263	0	0.0105263
f__Neisseriaceae.10959	0.00858555	0.0413707	-0.0327852
f__Lachnospiraceae.1096	0	0.0113636	-0.0113636
f__Flavobacteriaceae.10961	0.0171147	0.00212557	0.0149892
g__Fusobacterium.1097	0.030362	0.00633867	0.0240234
g__Moryella.10973	0.0048349	0.00614414	-0.00130925
o__Actinomycetales.10974	0.0105263	0	0.0105263
g__Prevotella.10975	0.0372238	0.00998004	0.0272437
g__Capnocytophaga.10976	0	0.0113636	-0.0113636
g__Streptococcus.10977	0.0117713	0.0491203	-0.037349
g__Prevotella.10979	0.0388777	0.00174212	0.0371356
f__Veillonellaceae.10980	0.0355559	0.00176758	0.0337883
g__Streptococcus.10982	0.00349793	0.0151749	-0.011677
o__Actinomycetales.10983	0.0492923	0.000720984	0.0485713
g__Granulicatella.10984	0.0143639	0.0247792	-0.0104153
g__Actinomyces.10989	0.0310107	0.00933627	0.0216745
g__Streptococcus.10992	0	0.0113636	-0.0113636
f__Lachnospiraceae.10995	0.0474694	0.141864	-0.0943944
g__Actinomyces.10996	0	0.0113636	-0.0113636
g__Streptococcus.10997	0.0380598	0.00109181	0.036968
g__Veillonella.11	0.22878	0.298476	-0.0696956
g__Haemophilus.110	0.295475	0.146987	0.148488
g__Comamonas.1100	0.0105263	0	0.0105263
g__Streptococcus.11000	0.0315789	0	0.0315789
g__Streptococcus.11003	0.0105263	0	0.0105263
g__Actinomyces.11006	0.0100969	0.0518316	-0.0417347
g__Porphyromonas.11009	0.000260251	0.0997442	-0.0994839
g__Streptococcus.1101	0.0372061	0.00132222	0.0358839
g__Actinomyces.11010	0.0133279	0.00416958	0.00915836
g__Neisseria.11013	0.0652961	0.0548946	0.0104014
g__Actinomyces.11018	0.00838059	0.00231641	0.00606418
g__Acidovorax.1102	0.006431	0.0723956	-0.0659646
g__Actinomyces.11022	0.0105263	0	0.0105263
g__Capnocytophaga.11030	0.00177844	0.0520184	-0.05024
g__Dialister.11039	0	0.0113636	-0.0113636
o__Actinomycetales.11040	0.0176236	0.00185091	0.0157727
g__Moryella.11041	0.0315789	0	0.0315789
g__Fusobacterium.11044	0.0105263	0	0.0105263
p__Bacteroidetes.11049	0.0210526	0	0.0210526
g__Bacteroides.1105	0	0.0113636	-0.0113636
g__Rothia.11050	0.0210526	0	0.0210526
g__Haemophilus.11054	0.169544	0.152864	0.0166809
g__Actinomyces.11056	0	0.0227273	-0.0227273
g__Moryella.1106	0.129753	0.0849424	0.0448109
g__Streptococcus.11062	0.000758977	0.0632657	-0.0625067
g__Clostridium.11064	0	0.0113636	-0.0113636
g__Streptococcus.11065	0.0239021	0.0310148	-0.0071127
g__Micrococcus.11071	0	0.0113636	-0.0113636
g__Streptococcus.11072	0.0013438	0.0693906	-0.0680468
g__Neisseria.11074	0.230512	0.13914	0.091372
g__Haemophilus.11078	0.0105263	0	0.0105263
g__Rothia.1108	0.0210526	0	0.0210526
g__Fusobacterium.11080	0.0421053	0	0.0421053
g__Porphyromonas.11086	0.0163119	0.0674298	-0.0511178
g__Tannerella.11093	0.0311084	0.0118716	0.0192368
g__Leptotrichia.111	0.106501	0.0142608	0.09224
o__Burkholderiales.1110	0.0105263	0	0.0105263
f__ClostridialesFamilyXI.IncertaeSedis.11100	0	0.0113636	-0.0113636
g__Streptococcus.11106	0	0.0113636	-0.0113636
g__Actinomyces.11108	0	0.0113636	-0.0113636
g__Streptococcus.11109	0.098069	0.215524	-0.117455
f__Pasteurellaceae.1111	0.0110743	0.0221357	-0.0110614
g__Campylobacter.11111	0.0105263	0	0.0105263
g__Streptococcus.11114	0.00333264	0.0155318	-0.0121991
g__Fusobacterium.11117	0.0108852	0.00548812	0.00539706
g__Abiotrophia.11121	0.059524	0.0552193	0.0043047
g__Treponema.1113	0	0.0454545	-0.0454545
g__Selenomonas.1114	0.0105263	0	0.0105263
g__Haemophilus.11142	0.0557964	0.0137934	0.042003
g__Corynebacterium.11144	0.0210526	0	0.0210526
g__Neisseria.11148	0	0.0795455	-0.0795455
g__Catonella.1115	0	0.0568182	-0.0568182
g__Porphyromonas.11150	0.00272054	0.0197903	-0.0170698
o__EW055.11151	0.0296987	0.0407009	-0.0110022
f__ClostridialesFamilyXI.IncertaeSedis.11152	0	0.0113636	-0.0113636
g__Rothia.11153	0.0957126	0.0275313	0.0681814
g__Streptococcus.11156	0.0225151	0.0893303	-0.0668151
g__Streptococcus.11161	0.00659708	0.0898969	-0.0832998
g__Streptococcus.11163	0.00882685	0.0782038	-0.0693769
g__Tannerella.11164	0.013048	0.0854645	-0.0724165
g__Moryella.11165	0.0179312	0.0299685	-0.0120373
g__Rothia.1117	0.0154298	0.0116225	0.00380739
g__Campylobacter.11170	0.0105263	0	0.0105263
g__Streptococcus.11172	0	0.0454545	-0.0454545
g__Corynebacterium.11180	0.0105263	0	0.0105263
g__Actinomyces.11182	0.00102984	0.0205038	-0.0194739
f__Porphyromonadaceae.11185	0	0.0113636	-0.0113636
g__Actinomyces.11186	0.00298663	0.00813943	-0.0051528
g__Corynebacterium.11188	0.0105263	0	0.0105263
g__Lautropia.1119	0.159413	0.0798366	0.0795768
g__Streptococcus.11194	0.0352151	0.0593273	-0.0241122
g__Streptococcus.11196	0.0419171	0.11389	-0.0719732
g__Streptococcus.11199	0.0379603	0.027202	0.0107583
o__Clostridiales.112	0.0344651	0.170032	-0.135567
g__Fusobacterium.1120	0.114761	0.00550096	0.10926
g__Porphyromonas.11200	0.0537638	0.0122886	0.0414752
g__Neisseria.1121	0.00187596	0.0466922	-0.0448163
g__Streptococcus.11210	0.0177708	0.0571637	-0.0393929
g__Neisseria.11212	0	0.0113636	-0.0113636
g__Actinomyces.11221	0	0.0113636	-0.0113636
g__Streptococcus.11223	0.0988404	0.0712181	0.0276223
g__Streptococcus.11226	0.103413	0.0570207	0.0463922
g__Selenomonas.1123	0.0355945	0.00175718	0.0338373
g__Leptotrichia.11235	0.0105263	0	0.0105263
g__Prevotella.1124	0.14564	0.130726	0.0149143
g__Prevotella.11247	0.0263918	0.0595359	-0.0331441
g__Haemophilus.11248	0.00575811	0.00514749	0.000610616
g__Moryella.11249	0	0.0113636	-0.0113636
f__Flavobacteriaceae.11250	0.0279846	0.10409	-0.0761051
g__Propionibacterium.11251	0.0105263	0	0.0105263
g__Actinomyces.11252	0.0210526	0	0.0210526
g__Jonesia.11253	0	0.0113636	-0.0113636
f__Streptococcaceae.11256	0.0105263	0	0.0105263
g__Actinobacillus.11258	0.000487188	0.0433508	-0.0428636
g__Actinobacillus.11259	0.00516346	0.0171531	-0.0119896
g__Fusobacterium.1126	0.115588	0.0274032	0.088185
g__Rothia.11260	0.0973982	0.00902466	0.0883735
g__Selenomonas.11263	0	0.0113636	-0.0113636
g__Prevotella.11265	0.0417202	0.0246476	0.0170727
g__Bacteroides.11266	0	0.0113636	-0.0113636
g__Selenomonas.1127	0	0.0113636	-0.0113636
g__Veillonella.11270	0.00343789	0.0153045	-0.0118667
g__Fusobacterium.11271	0.031061	0.017325	0.013736
g__Streptococcus.11275	0.00564332	0.00527142	0.0003719
g__Fusobacterium.11279	0.00764694	0.00310842	0.00453852
g__Neisseria.11280	0.0262532	0.0128348	0.0134184
g__Gemella.11282	0.0481181	0.0391432	0.0089749
g__Campylobacter.11284	0	0.0113636	-0.0113636
g__Actinomyces.11286	0.00727084	0.00351443	0.00375642
g__Actinomyces.11288	0	0.0113636	-0.0113636
g__Fusobacterium.11289	0.0865955	0.145153	-0.0585571
g__Rothia.11290	0.0210526	0	0.0210526
g__Haemophilus.11292	0.0780197	0.00334163	0.0746781
g__Haemophilus.11298	0.0344922	0.0611203	-0.0266281
g__Lactobacillus.113	0	0.0113636	-0.0113636
g__Actinomyces.11301	0.0206323	0.00393913	0.0166932
f__Flavobacteriaceae.11302	0.0175552	0.00504642	0.0125088
g__Actinomyces.11307	0.051085	0.0877317	-0.0366467
g__Actinomyces.11310	0.00227991	0.030399	-0.0281191
g__Capnocytophaga.11312	0	0.0113636	-0.0113636
g__Streptococcus.1132	0	0.0227273	-0.0227273
g__Gemella.11329	0.00115217	0.0966755	-0.0955233
g__Rothia.11335	0.0105263	0	0.0105263
g__Prevotella.11336	0.0726766	0.00466927	0.0680073
g__Neisseria.1134	0.0137767	0.071079	-0.0573022
g__Corynebacterium.11341	0	0.0113636	-0.0113636
g__Haemophilus.11343	0.02529	0.00907643	0.0162135
g__Catonella.11345	0	0.0340909	-0.0340909
g__Porphyromonas.11346	0.0030823	0.0160723	-0.01299
g__Corynebacterium.11348	0.0105263	0	0.0105263
g__Rothia.1135	0.00293655	0.0081935	-0.00525695
g__Streptococcus.11351	0	0.0113636	-0.0113636
g__Actinobacillus.11356	0.00568721	0.0248815	-0.0191943
Root.11357	0.0105263	0	0.0105263
g__Leptotrichia.11358	0.0210526	0	0.0210526
g__Lautropia.11359	0.0636771	0.00831252	0.0553646
g__Fusobacterium.11360	0.0437784	0.00573443	0.038044
o__Bacteroidales.11361	0	0.0113636	-0.0113636
g__Streptococcus.11367	0.0424914	0.0111552	0.0313361
g__Porphyromonas.11369	0.00301211	0.0925176	-0.0895055
g__Streptococcus.11371	0.00314071	0.0716342	-0.0684935
g__Haemophilus.11375	0.0315789	0	0.0315789
g__Streptococcus.11378	0.0051105	0.0116932	-0.00658275
g__Haemophilus.11379	0.0449971	0.0357975	0.00919955
g__Aggregatibacter.11380	0.00284512	0.0331688	-0.0303237
g__Selenomonas.11387	0	0.0113636	-0.0113636
g__Prevotella.11388	0.00199064	0.027644	-0.0256533
g__Prevotella.11390	0.0192411	0.00195558	0.0172856
g__Gemella.11395	0.0215202	0.0524414	-0.0309213
g__Streptococcus.114	0.144623	0.191358	-0.0467348
g__Gemella.11408	0.165646	0.090071	0.0755752
g__Prevotella.1141	0.0259691	0.0174197	0.00854947
g__Neisseria.11411	0.0364014	0.00153939	0.034862
g__Campylobacter.11413	0.0167473	0.00232391	0.0144234
g__Actinomyces.11417	0	0.0113636	-0.0113636
g__Prevotella.11420	0	0.0113636	-0.0113636
g__Streptococcus.11429	0.0122815	0.0277767	-0.0154952
g__Actinomyces.11438	0.0131756	0.00850361	0.00467199
g__Neisseria.11440	0.0276718	0.0762951	-0.0486233
f__Lachnospiraceae.11442	0.0105263	0	0.0105263
g__Gemella.11444	0.019246	0.0431859	-0.0239399
g__Streptococcus.11448	0.00600578	0.0243656	-0.0183599
g__Leptotrichia.11453	0.0140584	0.0618394	-0.047781
g__Moryella.11455	0.0719432	0.0538062	0.018137
g__Streptococcus.11456	0.0210526	0	0.0210526
g__Streptococcus.1146	0.0644907	0.107556	-0.0430656
p__Spirochaetes.11462	0.0210526	0	0.0210526
g__Selenomonas.11463	0.0105263	0	0.0105263
g__Actinomyces.11466	0.0105263	0	0.0105263
g__Prevotella.11467	0	0.0113636	-0.0113636
g__Prevotella.11468	0.0105263	0	0.0105263
g__Treponema.1147	0	0.0340909	-0.0340909
g__Prevotella.11470	0	0.0227273	-0.0227273
g__Streptococcus.11476	0.00523326	0.0568827	-0.0516495
g__Streptococcus.11478	0.0212313	0.00372357	0.0175078
g__Selenomonas.1148	0.00428252	0.0982258	-0.0939432
g__Capnocytophaga.11481	0	0.0113636	-0.0113636
g__Kocuria.11484	0.0105263	0	0.0105263
g__Fusobacterium.11488	0.0030752	0.00804382	-0.00496861
g__Streptococcus.1149	0.0275152	0.0448909	-0.0173756
g__Actinomyces.11495	0	0.0227273	-0.0227273
g__Capnocytophaga.11497	0.152428	0.0705557	0.0818722
g__Streptococcus.11498	0.023977	0.0109422	0.0130348
g__Campylobacter.11499	0.0105263	0	0.0105263
g__Gemella.11503	0.114254	0.102016	0.0122374
o__EW055.11508	0.000400554	0.0765185	-0.076118
g__Selenomonas.11512	0.0105263	0	0.0105263
g__Abiotrophia.11513	0.0884632	0.210682	-0.122219
g__Campylobacter.11514	0.0105263	0	0.0105263
g__Prevotella.11515	0.0143085	0.0186442	-0.00433567
g__Lactobacillus.11520	0	0.0113636	-0.0113636
f__Streptococcaceae.11522	0.0210526	0	0.0210526
f__F16.11523	0	0.0113636	-0.0113636
g__Prevotella.11524	0.0333992	0.0166098	0.0167894
g__Corynebacterium.11529	0	0.0113636	-0.0113636
g__Streptococcus.1153	0.011753	0.162368	-0.150615
g__Porphyromonas.11531	0.00350975	0.0075747	-0.00406495
g__Streptococcus.11532	0.000748535	0.0109596	-0.0102111
g__Capnocytophaga.11538	0.0484153	0.0053051	0.0431102
g__Gemella.11539	0.0463528	0.0953946	-0.0490419
g__Streptococcus.1154	0.00618426	0.0240766	-0.0178924
g__Actinomyces.11540	0.0567267	0.00231425	0.0544125
g__Leptotrichia.1155	0.0539079	0.0977095	-0.0438015
g__Haemophilus.11553	0.00250286	0.00866168	-0.00615882
g__Neisseria.11554	0.01898	0.00906743	0.00991256
f__ClostridialesFamilyXI.IncertaeSedis.11556	0.00703753	0.0037663	0.00327124
g__Oribacterium.11565	0	0.0227273	-0.0227273
g__Gemella.1157	0.106586	0.0295416	0.0770439
g__Porphyromonas.11570	0.00439469	0.00661937	-0.00222468
g__Streptococcus.11574	0.0360235	0.134545	-0.0985217
o__Bacteroidales.11578	0.00539136	0.00554342	-0.000152054
g__Streptococcus.11579	0	0.0113636	-0.0113636
g__Kingella.11582	0.0276996	0.0155516	0.012148
g__Streptococcus.11586	0.0087948	0.0132329	-0.00443809
g__Actinomyces.11587	0.00171641	0.0190214	-0.017305
g__Streptococcus.11599	0.0254585	0.00220244	0.023256
g__Capnocytophaga.11601	0.0232753	0.00298805	0.0202873
g__Prevotella.11606	0.049369	0.0326511	0.0167178
g__Streptococcus.11607	0.00859991	0.0496138	-0.0410139
o__Actinomycetales.11608	0.0210526	0	0.0210526
g__Campylobacter.11609	0.0164102	0.0163754	3.47504e-05
g__Neisseria.11611	0.0488669	0.104512	-0.0556451
g__Rothia.11615	0.115874	0.00696501	0.108909
g__Streptococcus.11623	0	0.0340909	-0.0340909
g__Actinobacillus.11624	0.00312728	0.0290268	-0.0258996
g__Streptococcus.11626	0.0311071	0.00296826	0.0281388
g__Streptococcus.11628	0.00411555	0.0365687	-0.0324532
g__Selenomonas.11629	0.0112144	0.00531038	0.00590407
o__Clostridiales.1163	0.0210526	0	0.0210526
g__Haemophilus.11630	0.139216	0.0577374	0.0814782
g__Prevotella.11631	0.00502064	0.0259609	-0.0209402
g__Prevotella.11635	0.0105263	0	0.0105263
f__F16.11637	0	0.0113636	-0.0113636
g__Gemella.11640	0.00345262	0.0152728	-0.0118201
g__Porphyromonas.11644	0.0343029	0.130228	-0.0959252
g__Rothia.11646	0.125151	0.140801	-0.0156498
g__Gemella.11647	0.100518	0.294368	-0.19385
g__Haemophilus.11652	0.00619332	0.00802065	-0.00182733
g__Capnocytophaga.11667	0.0468998	0.00413071	0.0427691
g__Actinomyces.11669	0.00585481	0.065627	-0.0597721
o__Clostridiales.1167	0	0.0340909	-0.0340909
g__Streptococcus.11671	0	0.0113636	-0.0113636
g__Prevotella.11673	0.00341088	0.0230443	-0.0196334
g__Prevotella.11674	0.0105263	0	0.0105263
g__Porphyromonas.11675	0	0.0227273	-0.0227273
g__Veillonella.11679	0.0269019	0.00168302	0.0252189
g__Haemophilus.11680	0.00834486	0.033443	-0.0250982
g__Haemophilus.11682	0.0210526	0	0.0210526
g__Campylobacter.11683	0.00774573	0.00300176	0.00474397
g__Neisseria.11686	0.0492854	0.0150512	0.0342343
o__CW040.11689	0.0602642	0.0475371	0.0127271
g__Prevotella.1169	0.0131423	0.0933682	-0.0802259
g__Prevotella.11693	0.000584523	0.0643957	-0.0638112
g__Streptococcus.11695	0.0273379	0.0327668	-0.00542898
g__Peptostreptococcus.117	0.0301011	0.105483	-0.0753819
g__Streptococcus.1170	0.0572188	0.0405024	0.0167164
g__Neisseria.11701	0.0526316	0	0.0526316
g__Leptotrichia.11705	0.00220233	0.0406995	-0.0384972
g__Actinomyces.11707	0.051563	0.00417239	0.0473907
g__Veillonella.11708	0.111932	0.0191274	0.0928049
f__ClostridialesFamilyXI.IncertaeSedis.1171	0.0210526	0	0.0210526
g__Actinomyces.11712	0.00487672	0.006099	-0.00122228
g__Prevotella.11718	0.0238884	0.0310295	-0.00714108
o__Clostridiales.11719	0.0134459	0.0261006	-0.0126547
g__Rothia.1172	0.102225	0.0611093	0.0411158
g__Prevotella.11723	0.0045847	0.0177779	-0.0131932
g__Campylobacter.11727	0.0105263	0	0.0105263
g__Gemella.11728	0.0634921	0.0730935	-0.00960144
f__Flavobacteriaceae.1173	0.017534	0.00189924	0.0156348
g__Fusobacterium.11734	0.0244531	0.00769264	0.0167605
g__Actinomyces.11735	0.00820734	0.00693354	0.0012738
g__Neisseria.11736	0.0427725	0.00425732	0.0385152
g__Haemophilus.11738	0.0402394	0.013378	0.0268614
g__Rothia.1174	0.197478	0.0712471	0.126231
g__Actinomyces.11741	0.0105263	0	0.0105263
g__Actinomyces.11742	0	0.0113636	-0.0113636
g__Prevotella.11749	0.0287899	0.00100362	0.0277863
g__Porphyromonas.1175	0.026388	0.00373592	0.0226521
g__Actinomyces.11750	0	0.0113636	-0.0113636
g__Actinomyces.11756	0.0210526	0	0.0210526
g__Actinomyces.1176	0.0287577	0.00101522	0.0277425
g__Leptotrichia.11766	0	0.0113636	-0.0113636
g__Propionibacterium.11767	0	0.0113636	-0.0113636
g__Streptococcus.11768	0.0135824	0.0461876	-0.0326052
g__Selenomonas.1177	0	0.0113636	-0.0113636
g__Neisseria.11776	0	0.0227273	-0.0227273
g__Leptotrichia.11781	0.0105263	0	0.0105263
g__Prevotella.11782	0.00328518	0.00781714	-0.00453196
o__CW040.11783	0.100753	0.157128	-0.0563752
g__Actinomyces.11784	0.00215896	0.0180659	-0.0159069
g__Fusobacterium.11787	0.0280393	0.00127372	0.0267656
g__Bacteroides.11788	0	0.0113636	-0.0113636
g__Streptococcus.11789	0.0210526	0	0.0210526
g__Actinomyces.11790	0.0315789	0	0.0315789
g__Veillonella.11793	0.0119134	0.00493309	0.00698034
g__Phascolarctobacterium.118	0	0.0113636	-0.0113636
g__Fusobacterium.11804	0.0105263	0	0.0105263
g__Prevotella.11807	0.0551563	0.0196034	0.0355529
g__Streptococcus.11808	0.0105263	0	0.0105263
g__Ruminococcus.1181	0.0105263	0	0.0105263
g__Streptococcus.11810	0.0193083	0.0676783	-0.04837
g__Actinomyces.11812	0.0105263	0	0.0105263
g__Micrococcus.11815	0.0105263	0	0.0105263
g__Selenomonas.11816	0.0025057	0.0173172	-0.0148115
g__Granulicatella.1182	0.11974	0.18217	-0.0624305
g__Corynebacterium.11820	0.0105263	0	0.0105263
g__Streptococcus.11824	0.00998487	0.0310824	-0.0210975
f__Corynebacteriaceae.11825	0	0.0227273	-0.0227273
g__Streptococcus.11826	0.00664044	0.0155586	-0.00891817
g__Actinobacillus.1183	0.0356721	0.0183086	0.0173635
g__Haemophilus.11830	0.0105263	0	0.0105263
g__Veillonella.11831	0.192802	0.0203318	0.17247
g__Streptococcus.11835	0.0222743	0.00669654	0.0155777
g__Actinomyces.11837	0.0105263	0	0.0105263
g__Actinomyces.11840	0.0105263	0	0.0105263
g__Streptococcus.11843	0.0125123	0.00460985	0.00790243
g__Haemophilus.11845	0.00417402	0.00685759	-0.00268357
g__Streptococcus.11847	0.0342791	0.0425396	-0.00826057
g__Actinomyces.11848	0	0.0227273	-0.0227273
g__Granulicatella.11850	0.0157051	0.0285002	-0.0127951
f__Lachnospiraceae.11852	0.0157804	0.00284578	0.0129347
g__Streptococcus.11854	0	0.0113636	-0.0113636
g__Selenomonas.1186	0.0105263	0	0.0105263
g__Corynebacterium.11866	0	0.0113636	-0.0113636
g__Capnocytophaga.11867	0.0315789	0	0.0315789
g__Streptococcus.11868	0.00412642	0.00690898	-0.00278257
g__Williamsia.11869	0	0.0113636	-0.0113636
g__Porphyromonas.11875	0	0.0227273	-0.0227273
g__Streptococcus.11878	0.0839114	0.15719	-0.0732783
f__Veillonellaceae.1188	0.0400991	0.00270587	0.0373933
g__Capnocytophaga.11882	0.0684028	0.0791579	-0.0107551
g__Haemophilus.11883	0.0181131	0.00484568	0.0132674
g__Actinomyces.11887	0.00758619	0.003174	0.00441218
g__Eikenella.1189	0.0315789	0	0.0315789
g__Selenomonas.11890	0.0105263	0	0.0105263
g__Streptococcus.11892	0.00522809	0.0114394	-0.00621126
g__Treponema.11895	0.00236945	0.0176114	-0.015242
g__Veillonella.11897	0.0203168	0.0740732	-0.0537564
g__Actinobacillus.119	0.0864047	0.0517103	0.0346943
g__Prevotella.11902	0	0.0113636	-0.0113636
g__Streptococcus.11907	0.0146731	0.051825	-0.0371519
g__Prevotella.11908	0.118969	0.0196104	0.0993584
g__Prevotella.1191	0.0198752	0.00842316	0.011452
g__Neisseria.11914	0.0105263	0	0.0105263
g__Veillonella.11917	0	0.0227273	-0.0227273
g__Selenomonas.11918	0.0299962	0.00980425	0.0201919
g__Streptococcus.1192	0.112236	0.126303	-0.0140674
g__Veillonella.11922	0.00734614	0.150628	-0.143282
g__Porphyromonas.11923	0.0180009	0.0146581	0.00334274
g__Corynebacterium.11925	0.0105263	0	0.0105263
g__Gemella.11928	0.0955502	0.106824	-0.0112735
g__Granulicatella.11929	0.158801	0.250862	-0.0920612
g__Porphyromonas.11930	0.0421053	0	0.0421053
g__Selenomonas.11931	0	0.0113636	-0.0113636
g__Fusobacterium.11934	0.0228991	0.00624684	0.0166523
g__Prevotella.11938	0.00171442	0.00951285	-0.00779843
f__Flavobacteriaceae.11940	0.0145058	0.0787832	-0.0642773
g__Streptococcus.11941	0.0747454	0.00383177	0.0709136
f__ClostridialesFamilyXI.IncertaeSedis.11944	0	0.0113636	-0.0113636
g__Streptococcus.11945	0.0374265	0.0231485	0.0142779
g__Dialister.1195	0.0340972	0.0200087	0.0140885
g__Haemophilus.11951	0.0984933	0.0807439	0.0177494
g__Prevotella.11955	0.108438	0.0972024	0.0112352
g__Veillonella.11956	0.00489189	0.0261694	-0.0212775
g__Capnocytophaga.11958	0.0312654	0.0230658	0.00819961
g__Rothia.1196	0.0307826	0.0349506	-0.00416791
g__Fusobacterium.11960	0.0210526	0	0.0210526
g__Streptococcus.11962	0.00163743	0.0191919	-0.0175545
g__Actinomyces.11964	0.00352009	0.00756354	-0.00404346
g__Porphyromonas.11965	0.0210526	0	0.0210526
o__Bacteroidales.11968	0.00568431	0.00522716	0.000457152
g__Selenomonas.11969	0.0017666	0.00945651	-0.00768991
g__Streptococcus.11971	0.000250436	0.0665597	-0.0663092
g__Bacteroides.11972	0.0206725	0.0231376	-0.00246508
g__Leptotrichia.11979	0.0090871	0.0015537	0.00753341
g__Streptococcus.11982	0.0315789	0	0.0315789
g__Prevotella.11989	0.00479535	0.0123737	-0.00757831
g__Eubacterium.11995	0.0343345	0.00209722	0.0322373
g__Actinomyces.11999	0	0.0113636	-0.0113636
g__Lactobacillus.12	0	0.0113636	-0.0113636
g__Porphyromonas.120	0.0816424	0.0760224	0.00561992
g__Leptotrichia.12000	0.0176551	0.00183389	0.0158212
g__Streptococcus.12003	0.0116206	0.0430919	-0.0314713
f__Lachnospiraceae.12004	0.0311589	0.0715895	-0.0404306
g__Streptococcus.12005	0.0105263	0	0.0105263
g__Haemophilus.12007	0.0352957	0.0262009	0.0090948
g__Streptococcus.12010	0.0150611	0.00646809	0.00859306
g__Prevotella.12012	0.0105263	0	0.0105263
g__Campylobacter.12018	0.035062	0.00380175	0.0312603
g__Oribacterium.12026	0.00563279	0.0249696	-0.0193368
g__Selenomonas.1203	0.0105263	0	0.0105263
g__Filifactor.12030	0	0.0113636	-0.0113636
g__Actinomyces.12032	0.0121734	0.00479277	0.00738062
g__Prevotella.12034	0	0.0227273	-0.0227273
g__Prevotella.12039	0.00319856	0.0289114	-0.0257129
g__Streptococcus.12042	0.00440489	0.04493	-0.0405251
g__Veillonella.12050	0.0061431	0.0241433	-0.0180002
g__Streptococcus.12051	0.0161388	0.00265236	0.0134864
g__Streptococcus.12058	0.000487925	0.0433476	-0.0428597
g__Ruminococcus.1206	0.0105263	0	0.0105263
g__Streptococcus.12060	0.00741408	0.0147234	-0.00730937
g__Actinomyces.12061	0.0267677	0.0279212	-0.00115352
g__Actinomyces.12063	0.0026344	0.00851968	-0.00588528
g__Porphyromonas.12066	0.00357616	0.0741406	-0.0705644
g__Streptococcus.12067	0	0.0113636	-0.0113636
o__EW055.12068	0.0458837	0.00291386	0.0429698
g__Propionibacterium.12071	0.0105263	0	0.0105263
g__Rothia.12072	0.161129	0.12303	0.0380984
g__Actinomyces.12075	0.0315789	0	0.0315789
g__Bacteroides.12082	0.0105263	0	0.0105263
g__Actinomyces.12083	0.015473	0.00602345	0.00944957
g__Prevotella.1209	0	0.0340909	-0.0340909
g__Actinomyces.12091	0.0210526	0	0.0210526
g__Streptococcus.12094	0.0385206	0.00914008	0.0293805
g__Streptococcus.12095	0.0210526	0	0.0210526
g__Streptococcus.12099	0	0.0227273	-0.0227273
g__Bacteroides.121	0	0.0340909	-0.0340909
g__Streptococcus.12102	0.0093317	0.00128965	0.00804205
g__Parabacteroides.12104	0	0.0113636	-0.0113636
o__Actinomycetales.1211	0.0124711	0.0046321	0.00783897
g__Capnocytophaga.12110	0.0353176	0.00549568	0.0298219
g__Haemophilus.12111	0	0.0113636	-0.0113636
g__Streptococcus.12112	0.00131707	0.0298254	-0.0285083
g__Streptococcus.12113	0.00121202	0.0402208	-0.0390088
g__Gemella.12118	0.19697	0.153359	0.0436109
f__Flavobacteriaceae.12121	0.0105263	0	0.0105263
g__Campylobacter.12122	0.0125316	0.00459943	0.00793214
g__Prevotella.12127	0.0105263	0	0.0105263
f__Flavobacteriaceae.1213	0	0.0113636	-0.0113636
g__Prevotella.12131	0.0221991	0.0262826	-0.00408341
g__Streptococcus.12134	0.0718984	0.167768	-0.0958698
g__Veillonella.12136	0.0844047	0.00675529	0.0776494
g__Prevotella.12138	0.0105263	0	0.0105263
g__Selenomonas.1214	0.00380339	0.0651747	-0.0613713
g__Actinomyces.12143	0.0368339	0.0284155	0.0084184
g__Streptococcus.12144	0.0210526	0	0.0210526
g__Streptococcus.12148	0	0.0113636	-0.0113636
g__Prevotella.1215	0.12155	0.0668609	0.0546889
g__Prevotella.12150	0.00154248	0.0387939	-0.0372514
g__Streptococcus.12157	0.0166784	0.00236108	0.0143173
g__Streptococcus.12159	0	0.0113636	-0.0113636
g__Neisseria.12161	0.0105263	0	0.0105263
g__Haemophilus.12162	0.110125	0.00665599	0.103469
g__Fusobacterium.12164	0.0522469	0.0345062	0.0177407
f__Pasteurellaceae.1217	0.0359302	0.00721196	0.0287182
g__Campylobacter.12172	0.0305879	0.0142783	0.0163096
g__Neisseria.12173	0.0105263	0	0.0105263
f__Streptococcaceae.12175	0.0210526	0	0.0210526
g__Prevotella.12178	0.0210526	0	0.0210526
f__Prevotellaceae.1218	0.00190329	0.0723541	-0.0704508
g__Actinomyces.12182	0.00443036	0.0131617	-0.00873136
g__Bulleidia.12185	0.000939915	0.0310469	-0.0301069
Root.12195	0.0028304	0.0166162	-0.0137858
g__Bulleidia.12197	0	0.0113636	-0.0113636
g__Leptotrichia.122	0.248658	0.114457	0.134201
g__Streptococcus.1220	0.0327391	0.0386547	-0.00591561
g__Prevotella.12201	0	0.0113636	-0.0113636
g__Alicyclobacillus.12205	0	0.0454545	-0.0454545
g__Actinomyces.1221	0.043952	0.0103668	0.0335851
g__Prevotella.12212	0	0.0113636	-0.0113636
g__Streptococcus.12214	0.00199999	0.0184091	-0.0164091
g__Corynebacterium.1222	0	0.0113636	-0.0113636
g__Streptococcus.12220	0.00664979	0.00418489	0.0024649
g__Lautropia.12223	0.156859	0.0296999	0.127159
g__Neisseria.12224	0.0210526	0	0.0210526
g__Granulicatella.12226	0.0523026	0.034304	0.0179986
g__Treponema.12227	0	0.0340909	-0.0340909
g__Streptococcus.1223	0.00565599	0.0249321	-0.0192761
g__Fusobacterium.12231	0.0566322	0.0105191	0.0461132
g__Veillonella.12233	0.103916	0.24009	-0.136174
g__Aggregatibacter.12235	0.0084721	0.00221762	0.00625448
g__Prevotella.12242	0.0105263	0	0.0105263
g__Actinomyces.12243	0.0210526	0	0.0210526
g__Actinomyces.12256	0.0148423	0.00602266	0.00881963
g__Prevotella.1226	0.0105263	0	0.0105263
g__Capnocytophaga.12261	0.012987	0.0043536	0.00863342
g__Actinomyces.12262	0.0277216	0.00776391	0.0199577
g__Actinomyces.12263	0.0363142	0.00704613	0.0292681
g__Streptococcus.12266	0.0238822	0.0310363	-0.00715407
g__Streptococcus.12269	0.00594127	0.00494976	0.000991509
g__Lactobacillus.12270	0	0.0113636	-0.0113636
g__Actinomyces.12272	0.0105263	0	0.0105263
g__Prevotella.12273	0.124655	0.106608	0.0180471
g__Neisseria.12274	0.000909555	0.0207635	-0.0198539
g__Leptotrichia.12275	0	0.0340909	-0.0340909
g__Streptococcus.12276	0.0421053	0	0.0421053
g__Bacteroides.12279	0	0.0227273	-0.0227273
g__Corynebacterium.12280	0.0105263	0	0.0105263
g__Capnocytophaga.12281	0.0151184	0.0291335	-0.014015
o__Actinomycetales.12282	0.0105263	0	0.0105263
p__GN02.12283	0	0.0113636	-0.0113636
g__Streptococcus.12287	0	0.0340909	-0.0340909
g__Haemophilus.1229	0.0746624	0.0264279	0.0482344
g__Streptococcus.12293	0.00452195	0.0267684	-0.0222465
g__Gemella.12297	0.102844	0.0883236	0.0145204
g__Streptococcus.123	0.0769727	0.038095	0.0388777
g__Rothia.12302	0.0192464	0.0133136	0.00593278
g__Kingella.12309	0.018221	0.00305689	0.0151641
g__Porphyromonas.12310	0	0.0113636	-0.0113636
g__Granulicatella.12314	0.00112536	0.0304463	-0.0293209
g__Streptococcus.12315	0.0366791	0.0448982	-0.0082191
g__Capnocytophaga.12316	0.00836947	0.0342301	-0.0258606
g__Streptococcus.12318	0.042238	0.0157085	0.0265294
g__Actinomyces.12319	0.00171112	0.0190328	-0.0173217
g__Actinomyces.12321	0.021745	0.0521583	-0.0304134
g__Neisseria.12325	0.00435109	0.0360601	-0.0317091
g__Actinomyces.12329	0.0693826	0.180899	-0.111516
g__Oribacterium.12330	0.00272279	0.0421213	-0.0393985
g__Haemophilus.12339	0.00583447	0.00506506	0.000769411
g__Propionibacterium.12342	0.0105263	0	0.0105263
g__Streptococcus.12343	0.00264528	0.0298074	-0.0271621
g__Aggregatibacter.12344	0.00426993	0.0202622	-0.0159922
g__Granulicatella.12345	0.0198646	0.000641271	0.0192233
g__Neisseria.12347	0.0105263	0	0.0105263
g__Capnocytophaga.12353	0.106409	0.00716339	0.0992457
g__Prevotella.12354	0	0.0113636	-0.0113636
g__Rothia.12356	0.0854023	0.00428814	0.0811142
g__Gemella.12357	0.247133	0.197142	0.0499911
g__Prevotella.12360	0.00224735	0.00893752	-0.00669016
g__Leptotrichia.12361	0.0105263	0	0.0105263
g__Actinomyces.12362	0.0105263	0	0.0105263
g__Gemella.12363	0.0110493	0.0161986	-0.00514939
g__Fusobacterium.1237	0.000733339	0.0317159	-0.0309826
g__Fusobacterium.12372	0.0088876	0.0131327	-0.00424511
g__Leptotrichia.12376	0.0105263	0	0.0105263
g__Porphyromonas.12377	0.0422865	0.0262869	0.0159997
g__Campylobacter.1238	0.0265702	0.0225075	0.00406266
g__Actinomyces.12381	0	0.0227273	-0.0227273
g__Prevotella.12384	0.0210526	0	0.0210526
g__Neisseria.1239	0.0475242	0.00110273	0.0464215
g__Actinomyces.12393	0.000993205	0.0205829	-0.0195896
g__Leptotrichia.12394	0.0204986	0.0291567	-0.00865809
g__Porphyromonas.12397	0.0105263	0	0.0105263
g__Streptococcus.12398	0.076869	0.0926574	-0.0157884
g__Porphyromonas.12399	0.0210526	0	0.0210526
g__Dialister.124	0.00272821	0.0989102	-0.096182
g__Corynebacterium.12402	0.00161528	0.0288596	-0.0272443
g__Streptococcus.12404	0.0180537	0.0146011	0.00345257
g__Haemophilus.12407	0.0270355	0.00326992	0.0237656
g__Treponema.12408	0	0.0113636	-0.0113636
Root.1241	0.00115357	0.0303549	-0.0292013
g__Prevotella.12414	0.00353488	0.0226427	-0.0191078
g__Actinomyces.12415	0.0105263	0	0.0105263
g__Bacteroides.12419	0	0.0227273	-0.0227273
g__Prevotella.12421	0	0.0113636	-0.0113636
g__Streptococcus.1243	0.0329403	0.00425152	0.0286888
g__Corynebacterium.12430	0	0.0113636	-0.0113636
g__Selenomonas.12436	0	0.0113636	-0.0113636
f__ClostridialesFamilyXI.IncertaeSedis.12440	0	0.0113636	-0.0113636
g__Haemophilus.12445	0.0279394	0.082883	-0.0549436
g__Veillonella.12449	0.0119391	0.10137	-0.0894314
g__Streptococcus.12450	0.0105263	0	0.0105263
g__Lautropia.12451	0.0176034	0.00372365	0.0138797
g__Actinomyces.12455	0.0105263	0	0.0105263
g__Streptococcus.12457	0.0291246	0.0520343	-0.0229098
g__Actinomyces.12458	0.0105263	0	0.0105263
g__Oribacterium.12460	0.0878032	0.0137329	0.0740703
g__Rothia.12466	0.0294481	0.003416	0.0260321
g__Streptococcus.12468	0.00606831	0.0242644	-0.0181961
g__Veillonella.12469	0.00857999	0.0361921	-0.0276121
g__Capnocytophaga.1248	0	0.0113636	-0.0113636
g__Haemophilus.12483	0.0374851	0.0412039	-0.00371873
g__Porphyromonas.12484	0.0210526	0	0.0210526
g__Corynebacterium.1249	0.0504909	0.0107307	0.0397602
g__Gemella.12498	0.0835356	0.0442668	0.0392688
g__Leptotrichia.125	0.0790529	0.0993369	-0.020284
f__Prevotellaceae.1250	0	0.0113636	-0.0113636
g__Capnocytophaga.12501	0.0128206	0.0337509	-0.0209303
g__Prevotella.12504	0.00354149	0.0226213	-0.0190798
g__Corynebacterium.12505	0	0.0113636	-0.0113636
g__Streptococcus.12508	0.349396	0.269278	0.0801182
g__Actinomyces.12514	0.0105263	0	0.0105263
g__Fusobacterium.12515	0	0.0113636	-0.0113636
g__Actinomyces.12517	0.0274035	0.0514647	-0.0240611
g__Fusobacterium.12518	0.0315789	0	0.0315789
g__Streptococcus.12520	0.102811	0.0356791	0.0671322
f__Streptococcaceae.12523	0.0140575	0.00755157	0.00650592
g__Streptococcus.12527	0.0289191	0.0554435	-0.0265243
g__Haemophilus.12528	0.220957	0.0784009	0.142557
g__Gemella.12530	0.00425811	0.0203004	-0.0160423
f__Pasteurellaceae.12533	0.0210526	0	0.0210526
g__Streptococcus.12534	0.0138295	0.00389884	0.00993067
g__Haemophilus.12538	0.184762	0.281103	-0.0963406
g__Streptococcus.12543	0.0092834	0.016046	-0.00676263
g__Leptotrichia.12545	0.00221299	0.00897461	-0.00676162
g__Streptococcus.12546	0.0174819	0.0520054	-0.0345235
g__Streptococcus.12548	0.014671	0.0182529	-0.00358198
g__Staphylococcus.1255	0	0.0113636	-0.0113636
g__Streptococcus.12552	0.0193419	0.000923386	0.0184186
g__Actinomyces.12556	0.00989827	0.00602082	0.00387745
g__Haemophilus.12557	0.0862195	0.00204331	0.0841761
g__Actinomyces.12560	0.00307441	0.00804467	-0.00497026
g__Streptococcus.12566	0.0408228	0.123237	-0.0824138
g__Prevotella.12567	0.0105263	0	0.0105263
g__Campylobacter.12570	0	0.0113636	-0.0113636
g__Actinomyces.1258	0	0.0113636	-0.0113636
g__Neisseria.12582	0.0061536	0.00472054	0.00143306
g__Actinomyces.12585	0	0.0113636	-0.0113636
g__Diaphorobacter.12589	0.0105263	0	0.0105263
g__Rothia.1259	0.200493	0.0378839	0.162609
g__Actinomyces.12591	0	0.0113636	-0.0113636
g__Capnocytophaga.12596	0.0105263	0	0.0105263
g__Herbaspirillum.126	0.00391585	0.0142726	-0.0103567
g__Streptococcus.12602	0.00722465	0.0149279	-0.00770329
f__Flavobacteriaceae.12606	0.0444411	0.0525281	-0.00808704
g__Streptococcus.12609	0.0277243	0.00138708	0.0263373
g__Leptotrichia.12610	0.0215975	0.00359181	0.0180057
g__Lactobacillus.12611	0	0.0113636	-0.0113636
g__Porphyromonas.12615	0.0210526	0	0.0210526
g__Gemella.12616	0.180783	0.172313	0.00847001
g__Streptococcus.12619	0.00761006	0.0777644	-0.0701544
g__Streptococcus.12620	0.0872206	0.0493085	0.0379122
f__Veillonellaceae.12622	0	0.0113636	-0.0113636
g__Leptotrichia.12627	0.0317586	0.033897	-0.00213836
f__ClostridialesFamilyXI.IncertaeSedis.12629	0.0210526	0	0.0210526
g__Capnocytophaga.12631	0.0247767	0.00244777	0.022329
g__Actinomyces.12636	0.00773428	0.00602827	0.00170601
g__Streptococcus.12637	0.0671419	0.00201793	0.0651239
g__Dialister.1264	0	0.0113636	-0.0113636
g__Campylobacter.12642	0.0242889	0.00262333	0.0216655
f__Pasteurellaceae.12649	0.122475	0.020091	0.102384
g__Selenomonas.1265	0	0.0113636	-0.0113636
g__Streptococcus.12650	0.014493	0.0411724	-0.0266794
g__Streptococcus.12655	0.0210526	0	0.0210526
g__Streptococcus.12662	0.0438782	0.0104067	0.0334715
f__F16.12667	0.0105263	0	0.0105263
g__Prevotella.12668	0.0260955	0.0343763	-0.0082809
g__Neisseria.12669	0.0380557	0.018066	0.0199897
g__Dialister.1267	0.00116786	0.0202058	-0.0190379
f__Actinomycetaceae.12675	0	0.0113636	-0.0113636
g__Granulicatella.12676	0.0993501	0.142747	-0.0433969
g__Porphyromonas.12677	0.24159	0.337706	-0.0961163
g__Actinomyces.12678	0	0.0227273	-0.0227273
g__Oscillospira.12680	0	0.0113636	-0.0113636
o__EW055.12681	0.0056629	0.0332278	-0.0275649
g__Porphyromonas.12684	0.0910337	0.0349145	0.0561192
g__Ralstonia.12685	0	0.0454545	-0.0454545
o__Streptophyta.12686	0	0.0113636	-0.0113636
f__Veillonellaceae.12687	0.0437585	0.00698085	0.0367776
g__Fusobacterium.12688	0.0105263	0	0.0105263
g__Prevotella.12689	0	0.0227273	-0.0227273
f__F16.1269	0	0.0113636	-0.0113636
g__Leptotrichia.12690	0.0369896	0.00675449	0.0302351
f__ClostridialesFamilyXI.IncertaeSedis.12691	0	0.0340909	-0.0340909
g__Actinomyces.12693	0.00902418	0.00162162	0.00740256
g__Granulicatella.12695	0.169127	0.153677	0.0154504
g__Streptococcus.12698	0.146941	0.268602	-0.121661
g__Mogibacterium.127	0.200878	0.176214	0.0246639
g__Clostridium.1270	0	0.0113636	-0.0113636
g__Prevotella.12701	0.00784065	0.0028993	0.00494135
g__Streptococcus.12706	0.0848943	0.072261	0.0126333
g__Prevotella.12707	0.0572584	0.077735	-0.0204766
g__Neisseria.12708	0	0.0113636	-0.0113636
g__Capnocytophaga.12709	0.044932	0.00332483	0.0416072
g__Gemella.1271	0.115129	0.429691	-0.314562
g__Streptococcus.12713	0.0190838	0.00106274	0.018021
g__Prevotella.1272	0.0309612	0.0231719	0.00778933
g__Haemophilus.12721	0.0729584	0.007592	0.0653664
g__Lautropia.12722	0.108049	0.0570276	0.0510213
g__Streptococcus.12727	0.11214	0.0798727	0.0322673
g__Streptococcus.12731	0.0435219	0.0465166	-0.00299476
g__Prevotella.12733	0.0177435	0.00357239	0.0141711
g__Capnocytophaga.12734	0.0139499	0.0115016	0.00244831
f__ClostridialesFamilyXI.IncertaeSedis.12737	0.0105263	0	0.0105263
g__Rothia.1274	0.0742454	0.0722426	0.00200281
g__Streptococcus.12740	0.00190471	0.00930742	-0.00740271
g__Streptococcus.12741	0.00365751	0.00741519	-0.00375767
g__TG5.12742	0	0.0113636	-0.0113636
g__Veillonella.12749	0.0772828	0.0860894	-0.00880664
f__Veillonellaceae.1275	0	0.0113636	-0.0113636
g__Propionibacterium.12751	0	0.0113636	-0.0113636
g__Streptococcus.12752	0.00734395	0.00343551	0.00390844
g__Corynebacterium.12757	0.0105263	0	0.0105263
g__Neisseria.12761	0.0593664	0.108412	-0.049046
g__Propionibacterium.12762	0	0.0113636	-0.0113636
g__Streptococcus.12766	0.00952243	0.0124474	-0.00292495
g__Leptotrichia.12772	0.00647656	0.0472066	-0.04073
g__Prevotella.12773	0.0105263	0	0.0105263
g__Streptococcus.12775	0.00744846	0.0146863	-0.00723787
g__Neisseria.12778	0.0210526	0	0.0210526
g__Gemella.12779	0.0231127	0.0443426	-0.0212299
g__Capnocytophaga.1278	0.0115671	0.00512002	0.0064471
g__Actinomyces.12782	0	0.0113636	-0.0113636
g__Clostridium.1279	0.0105263	0	0.0105263
g__Bacteroides.12791	0.0105263	0	0.0105263
g__Prevotella.12795	0.0261937	0.0332538	-0.00706008
g__Catonella.12797	0.0105263	0	0.0105263
g__Neisseria.12799	0.014712	0.00342247	0.0112896
g__Bacteroides.128	0	0.0113636	-0.0113636
g__Haemophilus.1280	0.0506718	0.0112327	0.0394391
g__Actinomyces.12800	0.0102215	0.0116927	-0.00147126
g__Parabacteroides.12805	0	0.0113636	-0.0113636
o__EW055.12811	0.0210695	0.0545162	-0.0334467
g__Streptococcus.12813	0.0105263	0	0.0105263
g__Actinomyces.12819	0.0105263	0	0.0105263
g__Leptotrichia.12821	0	0.0340909	-0.0340909
g__Streptococcus.12823	0.0262453	0.0938337	-0.0675885
g__Streptococcus.12828	0.0181395	0.0521301	-0.0339906
g__Corynebacterium.12829	0.0315789	0	0.0315789
g__Neisseria.1283	0.00300402	0.00812066	-0.00511664
o__EW055.12831	0.00281135	0.00832866	-0.00551732
g__Streptococcus.12834	0.00362647	0.0376247	-0.0339982
g__Streptococcus.12838	0	0.0113636	-0.0113636
o__EW055.12842	0.0105263	0	0.0105263
g__Streptococcus.12847	0.000709693	0.0635849	-0.0628752
g__Streptococcus.12849	0.0332693	0.110595	-0.0773257
g__Streptococcus.12850	0.0230756	0.031907	-0.00883142
g__Prevotella.12855	0.0392395	0.0485483	-0.0093088
g__Actinomyces.1286	0.00689418	0.0305694	-0.0236752
o__Actinomycetales.12860	0.0105263	0	0.0105263
g__Streptococcus.12864	0	0.0227273	-0.0227273
g__Porphyromonas.1287	0.0219701	0.00691545	0.0150547
g__Prevotella.12873	0	0.0113636	-0.0113636
g__Capnocytophaga.12877	0.0601551	0.00973836	0.0504167
g__Oribacterium.12878	0.0189164	0.0250334	-0.00611693
f__Streptococcaceae.12879	0.0189214	0.00230076	0.0166206
g__Actinomyces.1288	0.00185972	0.00935599	-0.00749627
g__Veillonella.12881	0.0105263	0	0.0105263
o__CW040.12882	0.0105263	0	0.0105263
g__Lactobacillus.12887	0	0.0113636	-0.0113636
g__Capnocytophaga.12888	0.0393593	0.00286561	0.0364937
g__Fusobacterium.12891	0.0210526	0	0.0210526
g__Moryella.12893	0.0105263	0	0.0105263
g__Eubacterium.12894	0	0.0113636	-0.0113636
g__Prevotella.129	0.0210526	0	0.0210526
g__Neisseria.1290	0.0367331	0.0886495	-0.0519163
g__Bulleidia.12902	0.00344332	0.0285151	-0.0250718
g__Streptococcus.12903	0.00632387	0.106226	-0.0999021
g__Streptococcus.12904	0.00531739	0.0168698	-0.0115524
g__Fusobacterium.1291	0.00908094	0.025848	-0.016767
g__Selenomonas.12910	0.0105263	0	0.0105263
f__ClostridialesFamilyXI.IncertaeSedis.12913	0.00739322	0.0221189	-0.0147257
g__Prevotella.12914	0	0.0113636	-0.0113636
g__Capnocytophaga.1292	0.0189105	0.0227936	-0.00388307
g__Streptococcus.12923	0.0168648	0.0022605	0.0146042
g__Corynebacterium.12925	0.0210526	0	0.0210526
g__Streptococcus.12926	0.000527556	0.0539706	-0.053443
g__Gemella.12927	0.026586	0.00837685	0.0182092
g__Selenomonas.1293	0	0.0113636	-0.0113636
g__Actinomyces.12932	0.0105263	0	0.0105263
g__Gemella.12936	0.0354214	0.0413064	-0.00588502
g__Streptococcus.12937	0.00477349	0.0263611	-0.0215876
g__Dialister.1294	0.0105263	0	0.0105263
g__Lautropia.12942	0.0666296	0.016607	0.0500226
g__Streptococcus.12946	0.00837644	0.0500963	-0.0417199
g__Corynebacterium.12947	0	0.0113636	-0.0113636
g__Actinomyces.12950	0	0.0113636	-0.0113636
g__Actinomyces.12952	0.00649994	0.01304	-0.00654005
g__Catonella.12953	0.0289202	0.0106754	0.0182447
g__Gemella.12954	0.0259167	0.017304	0.00861273
g__Actinomyces.12956	0	0.0113636	-0.0113636
g__Neisseria.12958	0.0105263	0	0.0105263
g__Porphyromonas.12966	0.0151907	0.0063282	0.00886252
g__Actinomyces.12971	0.0210526	0	0.0210526
g__Veillonella.12973	0.0181147	0.00158581	0.0165289
g__Actinomyces.12974	0.00306262	0.00971052	-0.0066479
g__Gemella.12976	0.00815825	0.0421395	-0.0339813
o__Bacteroidales.1298	0.00655981	0.00428202	0.00227778
g__Granulicatella.12983	0.00146471	0.0293472	-0.0278825
g__Veillonella.12986	0.0369702	0.0318738	0.00509638
g__Actinomyces.12987	0.00960789	0.0185327	-0.00892478
g__Neisseria.12990	0.261081	0.286999	-0.0259172
g__Fusobacterium.12991	0	0.0113636	-0.0113636
g__Veillonella.12993	0.0210526	0	0.0210526
g__Prevotella.12994	0	0.0227273	-0.0227273
g__Leptotrichia.12996	0.0170996	0.00213372	0.0149659
g__Capnocytophaga.12998	0.00241291	0.0201224	-0.0177095
g__Prevotella.13	0.193696	0.156406	0.0372897
f__Porphyromonadaceae.130	0.020777	0.0533775	-0.0326005
g__Veillonella.1300	0.0165803	0.0275554	-0.0109751
g__Bacteroides.13004	0	0.0113636	-0.0113636
g__Eubacterium.13005	0.0106006	0.0112835	-0.000682895
f__Prevotellaceae.13008	0	0.0227273	-0.0227273
g__Leptotrichia.13011	0.00646361	0.031499	-0.0250354
g__Capnocytophaga.13015	0	0.0113636	-0.0113636
g__Leptotrichia.13016	0.00370583	0.00736303	-0.0036572
o__Actinomycetales.13019	0.00530287	0.00563895	-0.000336075
g__Actinomyces.13021	0.0105263	0	0.0105263
g__Granulicatella.13024	0.0016787	0.047757	-0.0460783
g__Selenomonas.13031	0	0.0113636	-0.0113636
g__Prevotella.13038	0.00577407	0.00513026	0.000643812
g__Mitsuokella.1304	0.0195167	0.000829046	0.0186877
g__Prevotella.13040	0.00938295	0.0529878	-0.0436049
g__Neisseria.13041	0.0105263	0	0.0105263
g__Porphyromonas.13043	0.0458992	0.0310192	0.01488
f__Flavobacteriaceae.13044	0.0101748	0.0117432	-0.00156838
g__Neisseria.13051	0.0316456	0.00846872	0.0231769
g__Prevotella.13052	0.00781988	0.00714268	0.000677199
g__Porphyromonas.13058	0.0105263	0	0.0105263
g__Actinomyces.1306	0.0210526	0	0.0210526
g__Neisseria.13064	0	0.0227273	-0.0227273
g__Prevotella.13067	0	0.0113636	-0.0113636
g__Rothia.13080	0.223318	0.196826	0.026492
g__Actinomyces.13083	0.0458567	0.0207024	0.0251543
f__Pasteurellaceae.13085	0.0479853	0.0198166	0.0281687
g__Porphyromonas.13091	0.0362933	0.111684	-0.0753908
o__Actinomycetales.13095	0.0210526	0	0.0210526
f__Streptococcaceae.13096	0.00473451	0.00625252	-0.00151801
f__Flavobacteriaceae.131	0.0814085	0.275695	-0.194286
g__Actinomyces.13100	0	0.0113636	-0.0113636
g__Streptococcus.13105	0.00192561	0.0619455	-0.0600198
g__Actinomyces.13108	0.0105263	0	0.0105263
g__Streptococcus.13109	0.0105263	0	0.0105263
g__Streptococcus.13110	0.032184	0.0026776	0.0295064
g__Actinomyces.13111	0.0105263	0	0.0105263
o__Actinomycetales.13113	0	0.0113636	-0.0113636
g__Actinomyces.13118	0.0105263	0	0.0105263
g__Actinomyces.13119	0	0.0113636	-0.0113636
g__Prevotella.13122	0.060806	0.00993041	0.0508756
g__Actinomyces.1313	0.0395884	0.106348	-0.0667599
g__Porphyromonas.13134	0.00506439	0.00589639	-0.000832001
p__SR1.13136	0.0129704	0.00436259	0.00860778
g__Rothia.13138	0.0387039	0.00601421	0.0326897
g__Veillonella.1314	0.0654186	0.00127474	0.0641438
g__Corynebacterium.13142	0.0040243	0.00701922	-0.00299492
g__Bacteroides.13145	0	0.0113636	-0.0113636
g__Haemophilus.13149	0	0.0113636	-0.0113636
g__Capnocytophaga.1315	0.0248742	0.00723803	0.0176362
f__Lachnospiraceae.13152	0.0136911	0.0257476	-0.0120564
g__Haemophilus.13154	0	0.0227273	-0.0227273
g__Prevotella.13156	0.0456854	0.00943116	0.0362543
f__ClostridialesFamilyXI.IncertaeSedis.13159	0.00291025	0.0328876	-0.0299773
g__Fusobacterium.13163	0.00811477	0.013967	-0.00585223
g__Actinomyces.13167	0.00861157	0.00206705	0.00654452
g__Leptotrichia.13169	0.0102382	0.00583733	0.00440089
g__Actinomyces.1317	0	0.0113636	-0.0113636
g__Actinomyces.13176	0.0210526	0	0.0210526
g__Gemella.13182	0.139201	0.0997264	0.0394744
g__Bacteroides.13187	0	0.0113636	-0.0113636
g__Capnocytophaga.13189	0.0210526	0	0.0210526
g__Actinomyces.1319	0.0105263	0	0.0105263
g__Streptococcus.13206	0.0107523	0.0149889	-0.00423652
g__Capnocytophaga.1321	0.0105263	0	0.0105263
g__Streptococcus.13210	0.0882412	0.0308274	0.0574138
g__Actinomyces.13211	0.0105263	0	0.0105263
g__Streptococcus.13212	0.0826351	0.0450146	0.0376205
g__Neisseria.13214	0.0210526	0	0.0210526
g__Prevotella.13216	0.0175583	0.00188617	0.0156721
g__Finegoldia.13217	0	0.0113636	-0.0113636
g__Veillonella.1322	0.0786611	0.101895	-0.023234
g__Porphyromonas.13221	0.0248039	0.00933882	0.0154651
g__Capnocytophaga.13223	0.0154254	0.0174385	-0.00201303
g__Streptococcus.13224	0.0278606	0.0213931	0.00646752
g__Lautropia.13228	0.204514	0.136361	0.0681525
g__Prevotella.13230	0.005563	0.0334435	-0.0278805
g__Actinomyces.13237	0	0.0113636	-0.0113636
g__Streptococcus.13238	0.00688575	0.00393015	0.0029556
o__Bacteroidales.1324	0.0525368	0.00382199	0.0487148
g__Streptococcus.13241	0.0315789	0	0.0315789
g__Streptococcus.13242	0.0228604	0.0257114	-0.00285102
g__Streptococcus.13243	0.0105263	0	0.0105263
g__Streptococcus.13244	0.0412651	0.154429	-0.113164
c__TM7.3.13245	0.00548354	0.0054439	3.96422e-05
g__Actinobacillus.13246	0.0210526	0	0.0210526
g__Veillonella.13247	0.0803176	0.180869	-0.100551
g__Streptococcus.13249	0.0105263	0	0.0105263
g__Neisseria.1325	0.0453212	0.132892	-0.0875708
g__Porphyromonas.13251	0.0462768	0.06822	-0.0219432
g__Streptococcus.13253	0.0771046	0.00422996	0.0728746
g__Neisseria.13254	0.0210526	0	0.0210526
p__SR1.13255	0.0863912	0.0323253	0.0540658
g__Actinomyces.13258	0.00421414	0.00681428	-0.00260014
g__Neisseria.13259	0.00687886	0.0190143	-0.0121354
g__Capnocytophaga.13261	0.0547542	0.109068	-0.0543137
g__Prevotella.13264	0.0446617	0.0373579	0.00730379
g__Streptococcus.13265	0.0461595	0.0308084	0.0153511
g__Haemophilus.13266	0.0708371	0.0036093	0.0672278
g__Actinomyces.13270	0	0.0113636	-0.0113636
g__Streptococcus.13277	0.00461608	0.0191411	-0.014525
g__Fusobacterium.13281	0.0105263	0	0.0105263
g__Prevotella.13283	0.0105263	0	0.0105263
g__Veillonella.13285	0.0105263	0	0.0105263
g__Streptococcus.1329	0.0306384	0.266731	-0.236093
g__Actinomyces.13290	0.0210526	0	0.0210526
g__Porphyromonas.13294	0.0157472	0.0557457	-0.0399985
g__Prevotella.13297	0.0735548	0.192227	-0.118672
g__Capnocytophaga.13298	0.0210526	0	0.0210526
g__Streptococcus.13299	0.0388818	0.256324	-0.217443
g__Prevotella.133	0.139055	0.0727183	0.0663369
g__Streptococcus.13300	0.022701	0.0104739	0.0122271
g__Fusobacterium.13301	0.0129479	0.0335218	-0.0205739
g__Lactobacillus.13306	0	0.0113636	-0.0113636
g__Bacteroides.13309	0	0.0113636	-0.0113636
g__Neisseria.13313	0.0526316	0	0.0526316
g__Streptococcus.13323	0.00360817	0.0298738	-0.0262656
g__Corynebacterium.13324	0	0.0227273	-0.0227273
g__Dialister.13329	0.0239785	0.00547003	0.0185085
g__Rhodocyclus.1333	0	0.0113636	-0.0113636
g__Streptococcus.13336	0.0102507	0.0230248	-0.0127742
g__Actinomyces.13337	0.0105263	0	0.0105263
g__Streptococcus.13343	0.0389493	0.00886238	0.0300869
g__Propionibacterium.13345	0.0105263	0	0.0105263
g__Leptotrichia.1335	0	0.0113636	-0.0113636
g__Streptococcus.13353	0.00506698	0.0117872	-0.00672022
g__Actinomyces.13354	0	0.0113636	-0.0113636
g__Corynebacterium.1336	0.0105263	0	0.0105263
g__Selenomonas.13361	0.0062549	0.0138336	-0.00757867
g__Streptococcus.13365	0.00205835	0.0274247	-0.0253663
g__Prevotella.13366	0.00141914	0.0294948	-0.0280757
g__Streptococcus.13367	0.0475218	0.00843994	0.0390818
g__Granulicatella.13369	0.137575	0.113858	0.0237166
g__Streptococcus.13375	0.0026523	0.00850036	-0.00584806
g__Campylobacter.13376	0.00855176	0.00674763	0.00180414
f__Lachnospiraceae.1338	0.045657	0.0172895	0.0283675
g__Streptococcus.13381	0	0.0113636	-0.0113636
g__Prevotella.13382	0.0155675	0.0286487	-0.0130812
g__Actinomyces.13385	0.0161572	0.00264242	0.0135148
g__Streptococcus.13386	0.0143262	0.0661639	-0.0518378
g__Kingella.13388	0.023222	0.0305781	-0.00735611
g__Gemella.13391	0.0082722	0.0419345	-0.0336623
g__Streptococcus.134	0.119711	0.149473	-0.029762
g__Gemella.1340	0.0810688	0.172707	-0.0916385
g__Neisseria.13401	0	0.0227273	-0.0227273
g__Lautropia.13405	0.0315789	0	0.0315789
g__Streptococcus.1341	0.295067	0.203279	0.0917887
g__Porphyromonas.13410	0.0120807	0.0145285	-0.00244781
g__Neisseria.13411	0.0224365	0.0325969	-0.0101604
g__Capnocytophaga.13415	0.0051944	0.0189889	-0.0137945
g__Streptococcus.13416	0.0787775	0.00146629	0.0773113
g__Haemophilus.13417	0.00985303	0.024181	-0.0143279
g__Streptococcus.13418	0.0229367	0.115759	-0.0928221
g__Prevotella.13419	0.00627887	0.0159489	-0.00967007
g__Actinomyces.13423	0.0105263	0	0.0105263
g__Leptotrichia.13424	0.0381667	0.0021259	0.0360408
g__Selenomonas.13425	0.00297157	0.0163114	-0.0133398
g__Leptotrichia.13426	0.0105263	0	0.0105263
f__ClostridialesFamilyXI.IncertaeSedis.13427	0.0105263	0	0.0105263
g__Porphyromonas.13428	0.0294722	0.000758113	0.0287141
o__EW055.13431	0.0130132	0.00433949	0.00867366
g__Actinomyces.13434	0.0105263	0	0.0105263
g__Abiotrophia.13439	0.0127756	0.0939338	-0.0811582
g__Streptococcus.1344	0.0670037	0.0430908	0.0239129
g__Prevotella.13442	0.0105263	0	0.0105263
g__Prevotella.13448	0.0105263	0	0.0105263
p__Bacteroidetes.13452	0.00398351	0.00706326	-0.00307975
g__Haemophilus.13455	0.0663033	0.0294413	0.036862
g__Capnocytophaga.13458	0.018518	0.00136812	0.0171499
g__Actinomyces.1346	0.0210526	0	0.0210526
g__Rothia.13460	0.0210526	0	0.0210526
g__Capnocytophaga.13461	0.0845776	0.0012186	0.0833589
f__Streptococcaceae.13467	0	0.0113636	-0.0113636
g__Veillonella.13471	0.0757204	0.0709688	0.00475158
g__Porphyromonas.13473	0	0.0113636	-0.0113636
g__Leptotrichia.13477	0.122363	0.0926356	0.0297269
g__Neisseria.13478	0.00618952	0.00468177	0.00150775
g__Streptococcus.13479	0.0385752	0.000952723	0.0376224
g__Bacteroides.13483	0.00239797	0.00877491	-0.00637694
g__Porphyromonas.13488	0.0543742	0.0290489	0.0253254
p__SR1.13489	0.0210526	0	0.0210526
f__Flavobacteriaceae.1349	0.0703164	0.033954	0.0363624
g__Prevotella.13491	0.0336258	0.00228849	0.0313373
g__Prevotella.13492	0.00946487	0.0187643	-0.0092994
g__Porphyromonas.13495	0.0450655	0.0519889	-0.00692333
g__Leptotrichia.13498	0	0.0113636	-0.0113636
g__Prevotella.135	0.0881108	0.0812799	0.00683098
g__Streptococcus.13506	0.0210526	0	0.0210526
g__Selenomonas.1351	0.00127362	0.00998871	-0.00871509
Root.13510	0.0105263	0	0.0105263
g__Prevotella.13513	0.036822	0.00682687	0.0299951
g__Streptococcus.13514	0.00366382	0.0148167	-0.0111529
g__Actinomyces.13519	0.0327746	0.00503643	0.0277382
g__Streptococcus.1352	0	0.0227273	-0.0227273
g__Fusobacterium.13529	0.00573908	0.00826584	-0.00252675
f__Flavobacteriaceae.13530	0.0105263	0	0.0105263
g__Actinomyces.13537	0.00327796	0.0575657	-0.0542877
g__Rothia.1354	0.0146811	0.00343916	0.011242
g__Neisseria.13544	0	0.0227273	-0.0227273
g__Veillonella.13546	0.0311831	0.0517774	-0.0205943
g__Prevotella.13549	0.0105263	0	0.0105263
g__Porphyromonas.13551	0.0105263	0	0.0105263
g__Neisseria.13552	0.0956751	0.0170929	0.0785822
g__Streptococcus.13558	0.0431184	0.0388157	0.00430267
g__Moryella.13559	0.0105263	0	0.0105263
g__Treponema.13566	0.0302936	0.0532178	-0.0229243
o__Bacteroidales.13567	0.0404193	0.0122737	0.0281456
g__Haemophilus.13569	0.0501831	0.00105732	0.0491257
g__Streptococcus.13570	0.030057	0.0357339	-0.00567682
g__Porphyromonas.13571	0.0310125	0.0173512	0.0136613
g__Veillonella.1358	0.0282122	0.128923	-0.100711
g__Streptococcus.13580	0.0353385	0.00746745	0.0278711
o__Bacteroidales.13587	0.0210526	0	0.0210526
g__Streptococcus.1359	0.00736379	0.0295555	-0.0221917
g__Selenomonas.13590	0	0.0113636	-0.0113636
g__Bacteroides.13592	0.0105263	0	0.0105263
g__Prevotella.13596	0	0.0113636	-0.0113636
g__Corynebacterium.13597	0	0.0113636	-0.0113636
g__Haemophilus.13598	0.0543296	0.029081	0.0252487
p__SR1.136	0.0371719	0.0506786	-0.0135066
g__Streptococcus.13600	0.0652471	0.00255898	0.0626881
g__Rothia.13601	0.0306824	0.00308287	0.0275996
g__Porphyromonas.13603	0.0210526	0	0.0210526
g__Actinomyces.13606	0.0210526	0	0.0210526
g__Streptococcus.13612	0.0248063	0.00243714	0.0223691
g__Tannerella.13613	0.0105263	0	0.0105263
g__Rothia.13617	0.120979	0.0288088	0.0921704
o__Clostridiales.13620	0.00781653	0.0277622	-0.0199456
g__Actinomyces.13621	0	0.0113636	-0.0113636
g__Fusobacterium.13623	0.00301502	0.0324351	-0.0294201
g__Leptotrichia.13624	0.0434744	0.126455	-0.0829808
g__Fusobacterium.13630	0.00164362	0.0287678	-0.0271242
f__Lachnospiraceae.13631	0	0.0227273	-0.0227273
f__Lachnospiraceae.13632	0.0105263	0	0.0105263
f__Carnobacteriaceae.13634	0.0105263	0	0.0105263
g__Selenomonas.13635	0.00254875	0.0172243	-0.0146755
g__Streptococcus.13636	0.0105885	0.00564826	0.00494023
o__CW040.1364	0.0210526	0	0.0210526
g__Actinomyces.13642	0.0124947	0.00461935	0.00787532
g__Actinomyces.13644	0.00818547	0.0347267	-0.0265412
g__Veillonella.1365	0.0135627	0.0385163	-0.0249536
g__Streptococcus.13656	0.0359313	0.00166628	0.034265
g__Corynebacterium.13657	0.0072862	0.00349785	0.00378836
g__Streptococcus.13663	0	0.0568182	-0.0568182
o__Bacteroidales.13664	0	0.0113636	-0.0113636
g__Neisseria.13669	0.0488693	0.104509	-0.0556394
g__Selenomonas.1367	0	0.0113636	-0.0113636
o__EW055.13678	0.0105263	0	0.0105263
g__Haemophilus.13679	0.0210526	0	0.0210526
g__Bacteroides.13684	0	0.0113636	-0.0113636
g__Prevotella.13685	0.0105263	0	0.0105263
g__Prevotella.13687	0.0315789	0	0.0315789
g__Selenomonas.1369	0.0061996	0.00934177	-0.00314216
g__Aggregatibacter.13695	0.0105263	0	0.0105263
g__Simonsiella.137	0.00712119	0.0225594	-0.0154382
g__Prevotella.13700	0	0.0113636	-0.0113636
g__Selenomonas.13706	0.00498823	0.0119572	-0.00696901
g__Rothia.13710	0.0364469	0.0192238	0.0172231
g__Streptococcus.13715	0.00385039	0.00720697	-0.00335658
g__Actinomyces.13718	0	0.0113636	-0.0113636
g__Actinomyces.13720	0.0210526	0	0.0210526
g__Actinomyces.13723	0.0315789	0	0.0315789
g__Herbaspirillum.13727	0	0.0113636	-0.0113636
g__Streptococcus.13729	0.106199	0.135798	-0.0295987
g__Gemella.1373	0.163508	0.0914928	0.0720147
g__Streptococcus.13739	0.016454	0.00248221	0.0139718
g__Streptococcus.1374	0.0621146	0.114575	-0.0524603
g__Dialister.13741	0	0.0113636	-0.0113636
f__Streptococcaceae.13745	0.0105263	0	0.0105263
g__Actinomyces.13752	0.0105263	0	0.0105263
g__Corynebacterium.13758	0.0105263	0	0.0105263
g__Capnocytophaga.1376	0.0106382	0.0764327	-0.0657945
g__Streptococcus.13763	0.0179003	0.0391955	-0.0212953
g__Veillonella.13764	0.0105263	0	0.0105263
g__Alistipes.13767	0	0.0113636	-0.0113636
g__Corynebacterium.13769	0.00258496	0.0171461	-0.0145612
g__Prevotella.13772	0.0440618	0.0103076	0.0337542
g__Corynebacterium.1378	0.0140609	0.00754788	0.00651303
g__Haemophilus.13782	0.00191925	0.00929172	-0.00737247
g__Bacteroides.13784	0	0.0113636	-0.0113636
g__Streptococcus.13785	0	0.0227273	-0.0227273
g__Streptococcus.13789	0.00250437	0.0400474	-0.037543
g__Actinomyces.13791	0.0285248	0.037388	-0.00886325
g__Porphyromonas.13792	0.0210526	0	0.0210526
g__Prevotella.138	0.0896829	0.0906966	-0.00101372
g__Veillonella.1380	0.0210526	0	0.0210526
g__Streptococcus.13800	0.0654834	0.0651835	0.000299885
g__Veillonella.13801	0.00621034	0.00465929	0.00155106
g__Streptococcus.13807	0.0210526	0	0.0210526
g__Streptococcus.13808	0.0495631	0.0148799	0.0346832
g__Neisseria.13816	0.00308343	0.0160699	-0.0129864
g__Capnocytophaga.13828	0.00738764	0.00338834	0.0039993
g__Gemella.1383	0.0709008	0.049283	0.0216178
f__Lachnospiraceae.13832	0.0105263	0	0.0105263
g__Streptococcus.13833	0.0035473	0.0566934	-0.0531461
g__Clostridium.13838	0	0.0227273	-0.0227273
g__Capnocytophaga.13839	0.0178309	0.00173899	0.0160919
g__Aggregatibacter.13842	0.0296788	0.130555	-0.100876
g__Gemella.13844	0.199692	0.210551	-0.0108587
g__Veillonella.13849	0.0105263	0	0.0105263
Root.1385	0.0105263	0	0.0105263
g__Haemophilus.13855	0.135468	0.0356289	0.0998389
g__Prevotella.13858	0.0210526	0	0.0210526
g__Corynebacterium.1386	0.0105263	0	0.0105263
g__Leptotrichia.13860	0.0185735	0.00133814	0.0172354
g__Selenomonas.13862	0	0.0113636	-0.0113636
g__Prevotella.13865	0.00858717	0.013457	-0.00486986
g__Streptococcus.13869	0.0210526	0	0.0210526
g__Moryella.13871	0.0484004	0.0771038	-0.0287034
g__Actinomyces.13875	0.00437639	0.00663912	-0.00226274
g__Porphyromonas.1388	0.0211398	0.0271974	-0.00605761
g__Tannerella.13882	0.0140998	0.00375293	0.0103469
g__Neisseria.13888	0.0526316	0	0.0526316
g__Actinomyces.13889	0.0198478	0.0180209	0.00182687
g__Campylobacter.1389	0.00786519	0.0284729	-0.0206077
g__Streptococcus.13891	0.0558699	0.00131128	0.0545586
g__Streptococcus.13894	0.0131169	0.0990395	-0.0859226
g__Streptococcus.13897	0.0728213	0.392655	-0.319834
g__Tannerella.13898	0	0.0227273	-0.0227273
g__Streptococcus.13899	0.00966005	0.000935168	0.00872489
g__Prevotella.139	0.084358	0.0226477	0.0617103
g__Campylobacter.13903	0	0.0340909	-0.0340909
g__Prevotella.13905	0.014187	0.00370586	0.0104812
g__Prevotella.1391	0.00961649	0.0009822	0.00863429
g__Haemophilus.13910	0.0948659	0.0102672	0.0845987
g__Prevotella.13911	0.00784407	0.0213889	-0.0135448
f__Flavobacteriaceae.13916	0.0853624	0.0382504	0.047112
g__Prevotella.13917	0.0105263	0	0.0105263
g__Streptococcus.13918	0.0146776	0.0444141	-0.0297365
g__Selenomonas.1392	0.00684475	0.0230071	-0.0161623
g__Fusobacterium.13920	0.00168991	0.0095393	-0.00784939
g__Capnocytophaga.13921	0.0105263	0	0.0105263
g__Actinomyces.13923	0.0280676	0.00378857	0.0242791
g__Prevotella.13926	0.0106097	0.0998019	-0.0891921
g__Actinomyces.13927	0.0344951	0.0181313	0.0163638
g__Actinomyces.13928	0	0.0227273	-0.0227273
g__Actinomyces.13929	0	0.0454545	-0.0454545
f__Corynebacteriaceae.1393	0	0.0113636	-0.0113636
g__Haemophilus.13931	0	0.0340909	-0.0340909
g__Actinomyces.13933	0.00583041	0.0277967	-0.0219663
g__Streptococcus.13939	0.00321897	0.0157772	-0.0125583
g__Rothia.13943	0.142664	0.0654465	0.0772171
g__Capnocytophaga.13948	0.00297946	0.0244415	-0.0214621
g__Fusobacterium.13949	0	0.0113636	-0.0113636
g__Streptococcus.1395	0.0156072	0.0286059	-0.0129987
g__Streptococcus.13951	0.021723	0.00709327	0.0146298
g__Streptococcus.13952	0.0117612	0.0427883	-0.031027
g__Rothia.13953	0.02686	0.00822899	0.018631
g__Streptococcus.13954	0.0105263	0	0.0105263
g__Staphylococcus.13955	0	0.0113636	-0.0113636
g__Selenomonas.13957	0.0105263	0	0.0105263
g__Neisseria.1396	0.154473	0.0363071	0.118166
g__Neisseria.13962	0.0446868	0.00171535	0.0429714
g__Treponema.13963	0	0.0113636	-0.0113636
g__Rothia.13966	0.0694316	0.0232091	0.0462225
g__Capnocytophaga.13968	0.0216791	0.0385891	-0.01691
g__Streptococcus.13974	0.036893	0.0135924	0.0233005
g__Actinomyces.13975	0	0.0681818	-0.0681818
g__Lautropia.1398	0.184491	0.138771	0.04572
g__Gemella.13982	0.0385275	0.0792486	-0.040721
o__CW040.13983	0.0105263	0	0.0105263
g__Streptococcus.13986	0.0155228	0.0645682	-0.0490454
g__Porphyromonas.13988	0.0264779	0.00183562	0.0246422
g__Prevotella.13990	0.00296982	0.0163152	-0.0133453
g__Selenomonas.13992	0	0.0113636	-0.0113636
g__Streptococcus.13997	0.0400721	0.0207685	0.0193036
f__Streptococcaceae.13999	0.0315789	0	0.0315789
g__Bacteroides.14	0.00572778	0.0248158	-0.019088
g__Prevotella.140	0.00571584	0.0506477	-0.0449318
g__Streptococcus.14000	0.0210526	0	0.0210526
g__Streptococcus.14012	0.00817064	0.00508612	0.00308452
f__Flavobacteriaceae.14016	0.0105263	0	0.0105263
g__Streptococcus.14017	0.00380057	0.179928	-0.176128
g__Actinomyces.14032	0.0100417	0.0178302	-0.00778847
g__Prevotella.14037	0.0375324	0.00123414	0.0362983
g__Actinomyces.14040	0.030623	0.00950372	0.0211192
g__Veillonella.14053	0.0364418	0.0174776	0.0189642
g__Streptococcus.14055	0.0181563	0.0728718	-0.0547155
f__Lachnospiraceae.14057	0.00756613	0.00319566	0.00437047
g__Campylobacter.14058	0.00385118	0.00720611	-0.00335492
g__Actinomyces.1406	0.0105263	0	0.0105263
g__Actinomyces.14060	0.0210076	0.00569397	0.0153136
g__Actinomyces.14064	0.0105263	0	0.0105263
f__Prevotellaceae.14066	0	0.0113636	-0.0113636
g__Selenomonas.14068	0	0.0113636	-0.0113636
g__Actinomyces.1407	0.00328352	0.00781893	-0.00453541
g__Prevotella.14075	0.0570568	0.0219853	0.0350715
g__Actinomyces.14078	0.100752	0.0691738	0.0315782
g__Capnocytophaga.14079	0.0182789	0.0192912	-0.00101226
g__Simonsiella.1408	0.005523	0.00540131	0.000121688
g__Actinomyces.14081	0	0.0113636	-0.0113636
g__Prevotella.14082	0.0113334	0.0509973	-0.0396639
g__Leptotrichia.14084	0	0.0113636	-0.0113636
g__Actinomyces.14087	0.0439972	0.0661394	-0.0221422
g__Streptococcus.14089	0.00317631	0.0158693	-0.012693
g__Actinomyces.1409	0.00792307	0.00281032	0.00511276
g__Actinomyces.14091	0.00198748	0.0184361	-0.0164486
g__Streptococcus.14092	0.0674504	0.0476609	0.0197894
g__Streptococcus.141	0.0436862	0.180378	-0.136692
f__Flavobacteriaceae.1410	0	0.0113636	-0.0113636
g__Capnocytophaga.1411	0.00614889	0.0366039	-0.030455
g__Actinomyces.14112	0.0105263	0	0.0105263
g__Bacteroides.14116	0	0.0113636	-0.0113636
f__Flavobacteriaceae.14126	0.0147908	0.00675994	0.00803086
g__Prevotella.14128	0.0105263	0	0.0105263
g__Streptococcus.14133	0.0105263	0	0.0105263
g__Atopobium.14139	0.0480512	0.0118594	0.0361918
g__Streptococcus.14143	0.00462988	0.00636547	-0.00173559
g__Actinomyces.14144	0.00651975	0.00432527	0.00219448
g__Streptococcus.14145	0.117139	0.182855	-0.0657162
f__ClostridialesFamilyXI.IncertaeSedis.14146	0	0.0113636	-0.0113636
g__Capnocytophaga.14147	0.0105263	0	0.0105263
g__Actinomyces.14149	0	0.0227273	-0.0227273
g__Actinomyces.14158	0.00943369	0.0188148	-0.00938107
o__Actinomycetales.1416	0.0105263	0	0.0105263
g__Lautropia.14161	0.0421053	0	0.0421053
g__Actinomyces.14164	0	0.0113636	-0.0113636
g__Actinomyces.14169	0.00599325	0.00489365	0.00109959
g__Prevotella.14171	0.0710176	0.0284511	0.0425666
g__Streptococcus.14173	0.0157278	0.0028742	0.0128536
g__Atopobium.14174	0.0149154	0.0179891	-0.00307374
g__Haemophilus.14182	0	0.0454545	-0.0454545
g__Actinomyces.14185	0	0.0113636	-0.0113636
g__Actinomyces.14188	0.00204684	0.018308	-0.0162611
g__Gemella.1419	0.191937	0.214535	-0.0225986
p__SR1.142	0.0897348	0.05396	0.0357748
g__Prevotella.1420	0.00384648	0.0144224	-0.0105759
g__Prevotella.14204	0.0210526	0	0.0210526
g__Streptococcus.14210	0.00461614	0.0725688	-0.0679526
g__Streptococcus.14212	0.0105263	0	0.0105263
g__Rothia.14218	0.0912925	0.0378253	0.0534671
g__Actinomyces.14229	0.00264389	0.0170189	-0.014375
g__Neisseria.14235	0.0263905	0.065643	-0.0392525
g__Gemella.14237	0.0526316	0	0.0526316
g__Prevotella.14238	0.00570409	0.0331389	-0.0274348
g__Prevotella.14244	0.0105263	0	0.0105263
g__Prevotella.14245	0.0289563	0.111843	-0.0828865
p__SR1.14246	0.0298496	0.0099229	0.0199267
g__Veillonella.1425	0.0234986	0.0200867	0.00341194
g__Haemophilus.14252	0.0421053	0	0.0421053
g__Granulicatella.14255	0.0235406	0.147934	-0.124393
g__Moryella.14257	0.0032718	0.0234947	-0.0202229
f__Veillonellaceae.14263	0	0.0227273	-0.0227273
g__Granulicatella.14266	0.0342073	0.0539808	-0.0197735
g__Prevotella.14267	0.00642015	0.0473893	-0.0409691
g__Streptococcus.14269	0.0187318	0.00924604	0.00948577
g__Haemophilus.1427	0.0397625	0.120209	-0.0804461
g__Haemophilus.14272	0	0.0113636	-0.0113636
g__Streptococcus.14276	0.0542757	0.00598638	0.0482894
g__Prevotella.1428	0	0.0113636	-0.0113636
g__Neisseria.14281	0.0909649	0.0433523	0.0476126
g__Moryella.14283	0	0.0113636	-0.0113636
g__Prevotella.14291	0	0.0227273	-0.0227273
g__Rothia.14293	0.0105263	0	0.0105263
g__Streptococcus.14294	0.012304	0.00472226	0.00758175
g__Porphyromonas.14297	0	0.0113636	-0.0113636
g__Streptococcus.14298	0.0340556	0.0314172	0.00263836
g__Porphyromonas.14299	0.00844005	0.0272317	-0.0187917
g__Streptococcus.143	0.0185438	0.182786	-0.164243
g__Gemella.1430	0.0253574	0.0476086	-0.0222512
f__Pasteurellaceae.14305	0.0105263	0	0.0105263
g__Atopobium.14307	0.0105263	0	0.0105263
g__Neisseria.14314	0.0560375	0.0584555	-0.002418
g__Propionibacterium.14316	0.0105263	0	0.0105263
g__Actinomyces.14317	0.0105263	0	0.0105263
g__Streptococcus.14318	0.00321818	0.0157789	-0.0125608
g__Streptococcus.1432	0.00223082	0.0179107	-0.0156799
f__Lachnospiraceae.14321	0.0587276	0.090815	-0.0320874
p__SR1.14324	0.0105263	0	0.0105263
g__Streptococcus.14327	0.0105263	0	0.0105263
g__Granulicatella.14328	0.0152399	0.103459	-0.0882193
g__Prevotella.14337	0.000602509	0.0428528	-0.0422503
g__Oribacterium.14338	0.00339228	0.00770152	-0.00430924
g__Haemophilus.14339	0.0736842	0	0.0736842
g__Fusobacterium.14340	0.0123161	0.0141473	-0.00183121
g__Streptococcus.14342	0.00686956	0.00394763	0.00292194
g__Actinomyces.14343	0	0.0227273	-0.0227273
g__Actinomyces.14344	0	0.0227273	-0.0227273
g__Gemella.14346	0.121047	0.190235	-0.0691874
g__Leptotrichia.14349	0.00187541	0.0280171	-0.0261417
g__Actinobacillus.14350	0	0.0113636	-0.0113636
g__Staphylococcus.1436	0	0.0227273	-0.0227273
g__Prevotella.14369	0	0.0227273	-0.0227273
o__Bacteroidales.14375	0	0.0113636	-0.0113636
g__Actinomyces.14376	0.0105263	0	0.0105263
g__Actinomyces.14378	0.00536909	0.00556746	-0.000198372
g__Streptococcus.14380	0.055798	0.0153363	0.0404617
g__Actinomyces.14383	0.00745614	0.0033144	0.00414174
f__Clostridiaceae.14384	0	0.0113636	-0.0113636
g__Streptococcus.14386	0.0650043	0.0448567	0.0201476
g__Streptococcus.14394	0.0129364	0.013417	-0.000480609
g__Streptococcus.14397	0.0026668	0.0169694	-0.0143026
f__Ruminococcaceae.14398	0	0.0113636	-0.0113636
g__Alistipes.144	0	0.0113636	-0.0113636
g__Actinobacillus.14400	0.00327189	0.00783148	-0.00455958
g__Tannerella.14408	0.00167859	0.0286546	-0.026976
g__Actinomyces.14409	0.0105263	0	0.0105263
g__Bergeyella.1441	0.0315789	0	0.0315789
g__Actinomyces.14411	0.0105263	0	0.0105263
g__Veillonella.14412	0.0210526	0	0.0210526
g__Haemophilus.14413	0.146407	0.134914	0.0114927
g__Streptococcus.14417	0.0350977	0.211226	-0.176129
g__Neisseria.14424	0.00453432	0.00646864	-0.00193432
g__Prevotella.14429	0.000602938	0.0321382	-0.0315353
g__Veillonella.14432	0.0046345	0.00636048	-0.00172598
g__Prevotella.14436	0	0.0113636	-0.0113636
g__Veillonella.1444	0.0294845	0.0860968	-0.0566123
g__Prevotella.14442	0.0105263	0	0.0105263
g__Granulicatella.14447	0.0111637	0.11226	-0.101097
g__Streptococcus.14451	0.00607005	0.0924434	-0.0863733
f__Ruminococcaceae.14454	0	0.0113636	-0.0113636
g__Streptococcus.14457	0.00116644	0.0404177	-0.0392512
g__Actinomyces.14463	0.0210526	0	0.0210526
g__Oribacterium.14468	0.0467506	0.00885619	0.0378944
g__Prevotella.1447	0.0554212	0.032284	0.0231372
g__Capnocytophaga.14470	0.0215963	0.0215534	4.28686e-05
g__Porphyromonas.14471	0.0210526	0	0.0210526
g__Brachybacterium.14472	0	0.0113636	-0.0113636
g__Lactobacillus.14476	0	0.0113636	-0.0113636
g__Streptococcus.14477	0	0.0454545	-0.0454545
g__Rothia.14482	0.0210526	0	0.0210526
g__Prevotella.14488	0	0.0113636	-0.0113636
f__Neisseriaceae.14495	0.0105263	0	0.0105263
g__Actinomyces.14496	0	0.0113636	-0.0113636
g__Corynebacterium.145	0.0105263	0	0.0105263
g__Oribacterium.1450	0.0119369	0.0212045	-0.00926763
g__Haemophilus.14500	0.123397	0.00334959	0.120047
f__Actinomycetaceae.14504	0	0.0113636	-0.0113636
g__Streptococcus.14505	0.0437876	0.0916701	-0.0478825
g__Granulicatella.14507	0	0.0340909	-0.0340909
g__Porphyromonas.14509	0.00197492	0.123572	-0.121597
o__EW055.14511	0.0105263	0	0.0105263
g__Capnocytophaga.14515	0.0105263	0	0.0105263
g__Prevotella.14517	0.0200489	0.00829817	0.0117507
g__Streptococcus.14519	0.00530414	0.0169127	-0.0116086
g__Haemophilus.1452	0.0553061	0.0141714	0.0411347
f__Veillonellaceae.14522	0.0105263	0	0.0105263
g__Lactobacillus.14523	0	0.0113636	-0.0113636
g__Streptococcus.14524	0.0643244	0.0176781	0.0466463
g__Actinomyces.14525	0.021849	0.0035013	0.0183477
g__Neisseria.14527	0.0105263	0	0.0105263
g__Streptococcus.14532	0.00240233	0.00877021	-0.00636787
g__Porphyromonas.14534	0.00988414	0.0608723	-0.0509882
g__Prevotella.1454	0.0463748	0.0210584	0.0253163
g__Actinomyces.14540	0.00942145	0.00119276	0.00822869
g__Fusobacterium.14541	0.0526316	0	0.0526316
g__Neisseria.14542	0.00390904	0.0277609	-0.0238519
g__Rothia.14547	0.0373436	0.0185784	0.0187652
g__Actinomyces.14548	0	0.0227273	-0.0227273
g__Streptococcus.14554	0	0.0113636	-0.0113636
g__Veillonella.14561	0.0697891	0.202176	-0.132387
g__Prevotella.14567	0.0210526	0	0.0210526
g__Rothia.14570	0.0441156	0.0136803	0.0304354
g__Streptococcus.14574	0.0183893	0.0189851	-0.000595864
g__Streptococcus.14579	0.0429634	0.0109004	0.032063
g__Actinomyces.1458	0.0144992	0.0372526	-0.0227534
g__Streptococcus.14581	0.0182421	0.022275	-0.00403287
g__Capnocytophaga.14582	0.0126808	0.00451887	0.00816196
g__Capnocytophaga.14585	0.0210526	0	0.0210526
g__Fusobacterium.14588	0.161141	0.0978653	0.063276
g__Streptococcus.14589	0.00568735	0.0279512	-0.0222638
g__Porphyromonas.14590	0.0105263	0	0.0105263
g__Actinomyces.14592	0.0105263	0	0.0105263
g__Neisseria.14598	0.0188472	0.0125541	0.00629318
o__EW055.146	0.0394192	0.153714	-0.114294
g__Rothia.14605	0	0.0227273	-0.0227273
g__Capnocytophaga.14608	0.0258631	0.0131506	0.0127125
g__Haemophilus.14610	0.160329	0.0564794	0.10385
g__Capnocytophaga.14612	0.0210526	0	0.0210526
g__Capnocytophaga.14613	0.156553	0.0441787	0.112374
g__Fusobacterium.14614	0	0.0227273	-0.0227273
g__Streptococcus.14615	0.0105263	0	0.0105263
g__Capnocytophaga.14616	0.109208	0.0914645	0.0177434
g__Campylobacter.14618	0.0254662	0.0175958	0.00787041
g__Propionibacterium.14621	0.0309123	0.00468939	0.0262229
o__Actinomycetales.14624	0	0.0113636	-0.0113636
o__Burkholderiales.14628	0	0.0113636	-0.0113636
g__Capnocytophaga.1463	0.183254	0.120152	0.0631028
f__Lachnospiraceae.14635	0.0658235	0.0628796	0.0029439
g__Streptococcus.14636	0	0.0113636	-0.0113636
g__Granulicatella.14642	0.144084	0.107335	0.0367487
g__Leptotrichia.14643	0.0089766	0.00167299	0.00730362
g__Oribacterium.14645	0.0105263	0	0.0105263
g__Actinomyces.1465	0.0105263	0	0.0105263
g__Actinomyces.14652	0.00753921	0.00322472	0.00431449
g__Porphyromonas.14656	0.00631805	0.00454301	0.00177504
g__Campylobacter.14662	0.0105263	0	0.0105263
g__Haemophilus.14664	0.00346099	0.0312887	-0.0278277
f__F16.14665	0.0105263	0	0.0105263
g__Streptococcus.1467	0.00924856	0.131135	-0.121886
g__Veillonella.14670	0	0.0113636	-0.0113636
g__Prevotella.14671	0.0105263	0	0.0105263
g__Streptococcus.14676	0.0100368	0.0519291	-0.0418923
g__Streptococcus.14679	0.0210526	0	0.0210526
f__Pasteurellaceae.14680	0.0265443	0.0167987	0.00974563
o__Clostridiales.14681	0.00637547	0.00448102	0.00189445
g__Streptococcus.14683	0.138726	0.0334796	0.105246
g__Streptococcus.14693	0	0.0227273	-0.0227273
g__Raoultella.14694	0.00784174	0.00289813	0.00494361
g__Prevotella.14696	0.0105263	0	0.0105263
g__Veillonella.14699	0	0.0113636	-0.0113636
f__ClostridialesFamilyXI.IncertaeSedis.14708	0.04261	0.00649127	0.0361187
g__Leptotrichia.14709	0.00797104	0.00275854	0.0052125
g__Granulicatella.1471	0.136068	0.16585	-0.0297815
g__Actinomyces.14714	0.149884	0.0768298	0.0730541
g__Prevotella.14719	0	0.0113636	-0.0113636
g__Gemella.1472	0.0617125	0.216879	-0.155167
o__Actinomycetales.14723	0.038367	0.00100891	0.0373581
g__Neisseria.14726	0.00758079	0.0431785	-0.0355977
g__Pantoea.1473	0.0105263	0	0.0105263
g__Streptococcus.14730	0.00320487	0.00790383	-0.00469896
g__Streptococcus.14731	0.012542	0.00459382	0.00794815
g__Selenomonas.14737	0.0105263	0	0.0105263
g__Veillonella.14738	0	0.0340909	-0.0340909
g__Catonella.14739	0.0201053	0.00412877	0.0159766
g__Streptococcus.14740	0.0261502	0.0332929	-0.00714261
g__Streptococcus.14742	0.0154313	0.0232428	-0.00781153
g__Actinomyces.14744	0.00785959	0.028485	-0.0206254
g__Bacteroides.14746	0.0105263	0	0.0105263
g__Streptococcus.14747	0.0136406	0.0120024	0.00163825
g__Actinomyces.1475	0.0321071	0.0335207	-0.00141358
o__Bacteroidales.14750	0	0.0113636	-0.0113636
p__SR1.14753	0.0837099	0.00396804	0.0797418
g__Prevotella.14754	0.0525644	0.029893	0.0226714
g__Veillonella.14758	0	0.0113636	-0.0113636
g__Veillonella.14761	0.0105263	0	0.0105263
g__Leptotrichia.14764	0.0105263	0	0.0105263
g__Corynebacterium.14767	0.00172742	0.0189976	-0.0172702
g__Haemophilus.1477	0.0315789	0	0.0315789
c__Bacilli.14772	0.00699325	0.0038141	0.00317915
o__Bacteroidales.14774	0	0.0113636	-0.0113636
g__Actinomyces.14777	0.00188559	0.0279842	-0.0260986
g__Actinomyces.1478	0.0122131	0.00477134	0.00744175
g__Streptococcus.14781	0.0105263	0	0.0105263
g__Oribacterium.14782	0.0256663	0.00425531	0.021411
f__Flavobacteriaceae.14785	0.0652334	0.0102433	0.05499
g__Rothia.14788	0.0405624	0.0589002	-0.0183379
g__Gemella.1479	0.0763483	0.012486	0.0638623
g__Streptococcus.14790	0.104614	0.0914697	0.0131443
g__Prevotella.14792	0.0366838	0.01429	0.0223939
g__Neisseria.14793	0	0.0113636	-0.0113636
o__EW055.14794	0.00958848	0.0158265	-0.00623799
g__Porphyromonas.148	0.0132375	0.153237	-0.14
g__Neisseria.1480	0.0305723	0.137075	-0.106503
g__Oribacterium.14801	0.0134329	0.0261193	-0.0126864
c__TM7.3.14802	0	0.0113636	-0.0113636
g__Selenomonas.14804	0	0.0227273	-0.0227273
g__Leptotrichia.14805	0.0061017	0.00477657	0.00132513
g__Corynebacterium.14806	0	0.0113636	-0.0113636
g__Actinomyces.1481	0.00220057	0.0269641	-0.0247635
g__Neisseria.14810	0.0596578	0.00662644	0.0530314
g__Streptococcus.14811	0.00312121	0.0677522	-0.064631
g__Micrococcus.14813	0	0.0113636	-0.0113636
g__Gemella.14814	0.0210526	0	0.0210526
f__Pasteurellaceae.14816	0.055878	0.0470379	0.00884007
g__Prevotella.14817	0	0.0113636	-0.0113636
g__Haemophilus.1482	0.0207501	0.011527	0.00922311
g__Roseburia.14821	0	0.0113636	-0.0113636
g__Streptococcus.14825	0.00283456	0.0166072	-0.0137726
g__Streptococcus.14828	0.0105263	0	0.0105263
f__ClostridialesFamilyXI.IncertaeSedis.14829	0.00915383	0.00148166	0.00767218
g__Capnocytophaga.14830	0.0157733	0.00284962	0.0129237
g__Campylobacter.14832	0.00346916	0.0152371	-0.0117679
g__Actinomyces.14835	0.0105263	0	0.0105263
g__Actinomyces.14836	0.00776805	0.00297767	0.00479039
g__Actinomyces.1484	0.0118381	0.00497376	0.00686432
g__Leptotrichia.14841	0.00760511	0.0072586	0.000346508
f__F16.14845	0.0105263	0	0.0105263
g__Leptotrichia.1485	0.0238399	0.0745967	-0.0507568
g__Prevotella.14854	0	0.0454545	-0.0454545
g__Streptococcus.14861	0.0404895	0.00262158	0.0378679
g__Porphyromonas.14863	0.0105263	0	0.0105263
g__Streptococcus.14866	0.0449496	0.00655222	0.0383974
o__EW055.14867	0.000722107	0.0529204	-0.0521983
g__Actinomyces.1487	0.019275	0.0308079	-0.0115329
g__Actinomyces.14873	0	0.0113636	-0.0113636
g__Catenibacterium.14877	0	0.0113636	-0.0113636
f__Carnobacteriaceae.1488	0	0.0113636	-0.0113636
g__Streptococcus.14880	0.286775	0.214951	0.0718243
g__Streptococcus.14881	0.0568383	0.18296	-0.126121
g__Haemophilus.14883	0.0180176	0.0686796	-0.050662
g__Kingella.14887	0.00725551	0.0437638	-0.0365083
g__Porphyromonas.14890	0	0.0340909	-0.0340909
g__Streptococcus.14894	0.0146393	0.00692353	0.00771573
g__Leptotrichia.14896	0.0105263	0	0.0105263
g__Streptococcus.14897	0.0275414	0.0320414	-0.00450005
g__Streptococcus.14899	0.0333809	0.268072	-0.234691
g__Prevotella.149	0.0819733	0.0359023	0.046071
f__Lachnospiraceae.1490	0.0105263	0	0.0105263
g__Streptococcus.14900	0.0203447	0.00808527	0.0122594
g__Prevotella.14903	0.00880406	0.00185926	0.0069448
g__Cardiobacterium.14904	0	0.0113636	-0.0113636
f__Sphingomonadaceae.1491	0	0.0113636	-0.0113636
g__Neisseria.14910	0.0223228	0.0220417	0.000281172
g__Actinobacillus.14912	0.0176923	0.0197662	-0.00207391
g__Streptococcus.14915	0.0669342	0.0139879	0.0529463
g__Tannerella.14917	0.00549251	0.00543422	5.82933e-05
g__Actinomyces.14919	0.0343107	0.0276894	0.00662131
g__Actinomyces.14921	0	0.0113636	-0.0113636
g__Veillonella.14922	0.0176781	0.0100044	0.00767371
g__Tannerella.14923	0	0.0113636	-0.0113636
g__Haemophilus.1493	0.0325316	0.0077514	0.0247802
g__Streptococcus.14931	0.00440975	0.00660311	-0.00219335
g__Veillonella.14932	0.00900975	0.00650042	0.00250933
g__Selenomonas.14935	0.0104687	0.0379824	-0.0275136
o__Actinomycetales.14937	0.0105263	0	0.0105263
o__Actinomycetales.14939	0.0152932	0.00310878	0.0121844
g__Streptococcus.14942	0.0237958	0.00280074	0.0209951
g__Campylobacter.14943	0	0.0340909	-0.0340909
g__Veillonella.14946	0.0105263	0	0.0105263
f__Streptococcaceae.14948	0.0361174	0.019461	0.0166565
g__Prevotella.1495	0.00962133	0.0185109	-0.00888959
g__Leptotrichia.14957	0.0166886	0.00235559	0.014333
g__Streptococcus.1496	0.0105263	0	0.0105263
g__Veillonella.14961	0.025194	0.00459525	0.0205987
g__Actinomyces.14962	0.0105263	0	0.0105263
g__Actinomyces.14964	0	0.0113636	-0.0113636
o__Clostridiales.14965	0.00702926	0.0454166	-0.0383874
g__Neisseria.14967	0	0.0227273	-0.0227273
g__Haemophilus.14976	0.24519	0.0141972	0.230993
g__Streptococcus.14979	0.0343299	0.00209847	0.0322314
g__Bacteroides.1498	0	0.0113636	-0.0113636
g__Streptococcus.14983	0.0200069	0.0357843	-0.0157773
g__Actinomyces.14986	0.0105263	0	0.0105263
f__Lachnospiraceae.1499	0.045882	0.0014573	0.0444247
f__Rhodocyclaceae.14991	0	0.0113636	-0.0113636
g__Actinomyces.14996	0.0981434	0.0521592	0.0459842
g__Gemella.14997	0	0.0113636	-0.0113636
g__Prevotella.14998	0.0105263	0	0.0105263
g__Streptococcus.14999	0.00322868	0.0157563	-0.0125276
g__Haemophilus.15	0.451539	0.177685	0.273854
o__Streptophyta.150	0.0103093	0.00046846	0.00984088
f__Flavobacteriaceae.15002	0.0220673	0.00684551	0.0152218
g__Prevotella.15003	0.0365656	0.0191384	0.0174272
g__Tannerella.15006	0	0.0227273	-0.0227273
g__Treponema.15007	0.0379896	0.0126454	0.0253442
g__Actinomyces.15009	0	0.0454545	-0.0454545
g__Actinomyces.1501	0.0105263	0	0.0105263
g__Actinomyces.15013	0.0210526	0	0.0210526
g__Streptococcus.15016	0.0542345	0.0604103	-0.00617579
g__Dialister.15017	0.0105263	0	0.0105263
g__Moryella.1502	0.0195226	0.024379	-0.00485643
g__Corynebacterium.15023	0	0.0113636	-0.0113636
g__Prevotella.15025	0.00584675	0.0492463	-0.0433996
g__Haemophilus.15027	0.00323939	0.0192302	-0.0159908
g__Treponema.1503	0.00154461	0.0193923	-0.0178477
g__Neisseria.15030	0	0.0113636	-0.0113636
g__Streptococcus.15031	0	0.0113636	-0.0113636
g__Neisseria.15032	0.0105263	0	0.0105263
g__Gemella.15033	0.24457	0.263829	-0.0192591
g__Streptococcus.15034	0.180541	0.0541433	0.126398
g__Actinomyces.15039	0.0195666	0.0364972	-0.0169306
g__Streptococcus.15042	0.0118768	0.0571077	-0.0452309
g__Blautia.15051	0.00220794	0.00898006	-0.00677212
g__Rothia.15052	0.20387	0.072493	0.131377
g__Fusobacterium.15057	0.0405095	0.000430678	0.0400788
g__Prevotella.15062	0.0196585	0.0427151	-0.0230565
g__Streptococcus.15063	0.0797487	0.0282964	0.0514523
g__Veillonella.15066	0.0462533	0.0573334	-0.0110801
g__Prevotella.15069	0.015101	0.0355773	-0.0204763
g__Prevotella.15071	0.0105263	0	0.0105263
g__Haemophilus.15073	0.120121	0.0748694	0.0452516
g__Propionibacterium.15080	0.0105263	0	0.0105263
g__Neisseria.15081	0.00352819	0.00755479	-0.0040266
g__Prevotella.15084	0.00772455	0.00302463	0.00469992
g__Haemophilus.15085	0.0350676	0.0151689	0.0198988
g__Campylobacter.15086	0.0105263	0	0.0105263
g__Actinomyces.15087	0.0428613	0.0933367	-0.0504754
g__Actinomyces.15096	0.00692874	0.0354814	-0.0285526
g__Prevotella.151	0.115614	0.0293834	0.0862303
g__Actinomyces.15103	0	0.0113636	-0.0113636
g__Actinobacillus.15104	0.000233641	0.0111114	-0.0108778
g__Aggregatibacter.15105	0.0196196	0.141744	-0.122125
p__SR1.15106	0.0105263	0	0.0105263
f__Fusobacteriaceae.15107	0	0.0227273	-0.0227273
c__TM7.3.15109	0.0105263	0	0.0105263
f__Porphyromonadaceae.1511	0.000862597	0.0653882	-0.0645256
g__Haemophilus.15113	0.0616635	0.0639789	-0.00231541
g__Actinomyces.1512	0.0171426	0.00211052	0.0150321
g__Actinomyces.15126	0.0105263	0	0.0105263
g__Actinobacillus.15127	0.0383918	0.00100222	0.0373896
Root.15135	0.0105263	0	0.0105263
g__Veillonella.15136	0.0171209	0.0306683	-0.0135474
g__Streptococcus.15137	0.0302374	0.000482758	0.0297546
f__Streptococcaceae.15138	0.0105263	0	0.0105263
g__Actinomyces.15148	0.0145911	0.00348775	0.0111034
f__Comamonadaceae.15152	0.00345267	0.00763632	-0.00418365
g__Haemophilus.15156	0.189585	0.0271163	0.162469
g__Oribacterium.1516	0.0475073	0.0509864	-0.00347914
g__Actinomyces.15161	0.0105263	0	0.0105263
g__Streptococcus.15169	0.014031	0.00379011	0.0102408
g__Haemophilus.1517	0.002249	0.0304491	-0.0282001
g__Porphyromonas.15171	0.0211482	0.0169681	0.00418016
g__Prevotella.15172	0	0.0113636	-0.0113636
g__Actinomyces.15174	0.0105263	0	0.0105263
g__Prevotella.15177	0.0180292	0.00163195	0.0163973
g__Capnocytophaga.15179	0.0105263	0	0.0105263
g__Streptococcus.1518	0.0265713	0.0293469	-0.00277564
g__Streptococcus.15180	0.0315789	0	0.0315789
g__Streptococcus.15181	0.0565659	0.0878479	-0.031282
g__Rothia.15182	0.0590146	0.000745481	0.0582691
g__Haemophilus.15183	0.23611	0.140011	0.0960993
g__Fusobacterium.1519	0.0139814	0.00763376	0.00634759
g__Streptococcus.15193	0.0105263	0	0.0105263
g__Propionibacterium.15194	0.0105263	0	0.0105263
f__Corynebacteriaceae.15195	0.0105263	0	0.0105263
g__Gemella.15196	0.195056	0.0912363	0.103819
o__EW055.15198	0	0.0113636	-0.0113636
g__Bacteroides.152	0	0.0113636	-0.0113636
g__Actinomyces.1520	0.00745614	0.0033144	0.00414174
g__Streptococcus.15200	0.0105263	0	0.0105263
g__Streptococcus.15202	0.00915646	0.0128425	-0.00368599
g__Streptococcus.15204	0.00214601	0.0180938	-0.0159478
g__Gemella.1521	0.067677	0.058028	0.00964899
g__Streptococcus.15212	0.0340715	0.0183273	0.0157442
g__Prevotella.15213	0.0105263	0	0.0105263
g__Haemophilus.15216	0.0696888	0.0153616	0.0543272
g__Actinomyces.15218	0	0.0113636	-0.0113636
g__Leptotrichia.15220	0.0107001	0.0254275	-0.0147275
g__Streptococcus.15225	0	0.0681818	-0.0681818
g__Prevotella.15228	0.0105263	0	0.0105263
g__Eubacterium.15234	0.0443727	0.00713263	0.0372401
g__Capnocytophaga.15236	0.0421053	0	0.0421053
g__Capnocytophaga.15238	0.0545814	0.114477	-0.059896
g__Fusobacterium.15241	0.122281	0.0311312	0.09115
f__Neisseriaceae.15245	0.0029914	0.0162686	-0.0132772
g__Streptococcus.15247	0.10365	0.0865333	0.0171169
g__Alistipes.15254	0	0.0113636	-0.0113636
g__Streptococcus.15256	0.19807	0.192576	0.00549462
g__Prevotella.15258	0.114116	0.0884679	0.0256477
g__Streptococcus.1526	0.0253751	0.0225762	0.00279898
g__Corynebacterium.15267	0	0.0113636	-0.0113636
g__Granulicatella.15273	0.0455918	0.00316057	0.0424312
g__Actinomyces.15274	0.00520106	0.0114977	-0.00629665
f__ClostridialesFamilyXI.IncertaeSedis.15276	0	0.0113636	-0.0113636
g__Actinomyces.15281	0.0173555	0.00199562	0.0153599
g__Streptococcus.15285	0.0128644	0.0134688	-0.00060436
g__Granulicatella.15288	0.00785215	0.0512283	-0.0433762
g__Leptotrichia.1529	0.00736304	0.0221678	-0.0148048
g__Actinomyces.15291	0.052797	0.00559255	0.0472044
o__Actinomycetales.15294	0	0.0113636	-0.0113636
g__Granulicatella.15296	0.0095967	0.0061836	0.00341311
g__Streptococcus.15297	0.00365832	0.00741431	-0.00375599
o__EW055.153	0.0385156	0.0648514	-0.0263358
g__Actinomyces.1530	0.111618	0.11773	-0.00611214
g__Actinomyces.15300	0.0105263	0	0.0105263
g__Rothia.15314	0.0237885	0.0148303	0.00895815
g__Oribacterium.15316	0.00442759	0.0879334	-0.0835058
g__Porphyromonas.15320	0.00991348	0.000661588	0.00925189
g__Selenomonas.15322	0.0105263	0	0.0105263
o__EW055.15325	0.0105263	0	0.0105263
g__Oribacterium.15326	0.148111	0.152368	-0.0042567
f__Lachnospiraceae.15327	0	0.0227273	-0.0227273
g__Streptococcus.15330	0.0105263	0	0.0105263
g__Streptococcus.15333	0.0105263	0	0.0105263
g__Corynebacterium.15338	0	0.0113636	-0.0113636
g__Prevotella.15339	0.0074939	0.00654725	0.000946652
g__Prevotella.1534	0.00739633	0.0221139	-0.0147176
g__Actinomyces.15340	0.0315789	0	0.0315789
g__Veillonella.15342	0.0105263	0	0.0105263
g__Corynebacterium.15343	0.0105263	0	0.0105263
g__Streptococcus.15348	0.00642815	0.0088483	-0.00242015
g__Selenomonas.1535	0.00619605	0.0320767	-0.0258807
g__Streptococcus.15355	0.0582332	0.0677832	-0.00954998
g__Neisseria.15358	0.0293647	0.0150706	0.0142942
g__Actinomyces.15359	0.0105263	0	0.0105263
f__Veillonellaceae.1536	0.0105263	0	0.0105263
g__Prevotella.15360	0.00299993	0.0584661	-0.0554662
g__Rothia.15364	0	0.0113636	-0.0113636
[truncated: 12,323 more rows]

## Sheet: Hard palate
Table S1E. The Specificity value of Hard palate
[truncated: 14,826 more rows]

[truncated: 38 more sheets: Palatine Tonsils, Saliva, Subgingival plaque, Supragingival plaque, Throat, Tongue dorsum, Left Antecubital fossa, Left Retroauricular crease, Right Antecubital fossa, Right Retroauricular crease, Separator(Empty), Anterior_nares, Stool (2), Attached_Keratinized_gingiva, Buccal_mucosa, Hard_palate, Palatine_Tonsils, Saliva (2), Subgingival_plaque, Supragingival_plaque …]
